# Supplementary material for: Differential gene expression in ripe mango fruit (Mangifera indica L. cv. Azúcar) that favors the pathogenicity of the endophyte Colletotrichum tropicale
Source: Front Fungal Biol. 2025 Nov 6;6:1699983. doi: 10.3389/ffunb.2025.1699983 (PMC12631287; doi:10.3389/ffunb.2025.1699983)
Supplement: Supplementary Data Sheet 1 — DEGs_Mango_cv_Azúcar_T0vsT12. [file Table1.xlsx]

## Sheet: Statistics
ID GEN	sampleA	sampleB	baseMeanA	baseMeanB	baseMean	log2FoldChange	lfcSE	stat	pvalue	padj	cond_T0_rep1	cond_T0_rep2	cond_T0_rep3	cond_T12_rep1	cond_T12_rep2	cond_T12_rep3
TRINITY_DN3481_c0_g1	cond_T0	cond_T12	214.376	4664.92	2439.65	-4.44677	0.212434	-20.9324	2.71317e-97	9.23346e-93	154.78	226.54	210.99	4842.25	6051.47	4370.96
TRINITY_DN1837_c0_g1	cond_T0	cond_T12	121.081	587.876	354.478	-2.28275	0.132639	-17.2103	2.22416e-66	1.89232e-62	116.18	110.12	112.81	638.62	726.94	554.99
TRINITY_DN6079_c0_g1	cond_T0	cond_T12	173.048	886.122	529.585	-2.3588	0.138442	-17.0382	4.27988e-65	2.91306e-61	155.35	140.84	187.56	971.15	1062.26	860.13
TRINITY_DN282_c0_g1	cond_T0	cond_T12	276.018	1128.15	702.084	-2.03423	0.124704	-16.3125	8.04045e-60	3.04036e-56	248.33	270.91	251.46	1288.06	1306.88	1084.55
TRINITY_DN3536_c0_g2	cond_T0	cond_T12	54.2096	430.865	242.537	-2.98736	0.199987	-14.9378	1.87058e-50	5.78725e-47	59.14	40.24	54.43	514.41	517.3	376.03
TRINITY_DN19307_c0_g1	cond_T0	cond_T12	282.905	41.6274	162.266	2.76254	0.187951	14.6982	6.61988e-49	1.73298e-45	277.61	231.57	284.02	35.31	51.77	48.93
TRINITY_DN541_c0_g3	cond_T0	cond_T12	112.947	566.647	339.797	-2.33335	0.161791	-14.422	3.76143e-47	9.14349e-44	92.03	110.66	110.58	549.72	711.33	590.63
TRINITY_DN11373_c0_g1	cond_T0	cond_T12	30.8035	259.974	145.389	-3.09529	0.215392	-14.3705	7.92484e-47	1.79799e-43	20.54	34.49	29.97	272.02	289.67	284.72
TRINITY_DN3308_c0_g1	cond_T0	cond_T12	271.396	3835.9	2053.65	-3.82285	0.280233	-13.6417	2.26211e-42	3.69755e-39	168.66	278.99	300.21	4901.52	3748.53	3811.16
TRINITY_DN3677_c0_g1	cond_T0	cond_T12	199.594	2297	1248.3	-3.52724	0.258575	-13.6411	2.28163e-42	3.69755e-39	139.57	225.28	186.01	2793.67	2830.32	1882.65
TRINITY_DN10146_c0_g1	cond_T0	cond_T12	45.8773	427.472	236.675	-3.22817	0.253497	-12.7346	3.80011e-37	4.17178e-34	30.61	40.78	55.29	531.27	434.51	424.19
TRINITY_DN1274_c0_g2	cond_T0	cond_T12	261.386	59.7619	160.574	2.12602	0.171495	12.397	2.71429e-35	2.79917e-32	238.82	248.81	241.99	56.07	71.13	67.62
TRINITY_DN353_c2_g1	cond_T0	cond_T12	53.6295	372.727	213.178	-2.80811	0.23114	-12.149	5.80965e-34	5.06959e-31	36.51	60.18	51.15	385.23	475.8	358.11
TRINITY_DN6209_c0_g1	cond_T0	cond_T12	29.7305	263.244	146.487	-3.16152	0.261236	-12.1022	1.02864e-33	8.75167e-31	20.35	32.7	29.11	257.83	350.73	252.74
TRINITY_DN10209_c0_g1	cond_T0	cond_T12	57.5071	862.626	460.066	-3.91177	0.330417	-11.8389	2.45697e-32	1.81773e-29	37.08	50.66	70.62	862.73	1320.12	655.36
TRINITY_DN75119_c0_g1	cond_T0	cond_T12	48.4466	250.867	149.657	-2.38508	0.203959	-11.6939	1.36916e-31	9.70736e-29	35.56	53.71	44.26	256.05	289.47	272.58
TRINITY_DN1426_c0_g1	cond_T0	cond_T12	1319.93	6134.83	3727.38	-2.21705	0.189855	-11.6776	1.65919e-31	1.12931e-28	1099.99	1369.63	1199.1	7256.55	7514.84	5272.9
TRINITY_DN10116_c0_g1	cond_T0	cond_T12	45.9511	209.061	127.506	-2.19331	0.190848	-11.4924	1.44024e-30	9.24799e-28	38.22	41.32	49.26	238.13	230.2	212.87
TRINITY_DN1101_c0_g1	cond_T0	cond_T12	8.03593	154.289	81.1626	-4.29377	0.374013	-11.4803	1.65795e-30	1.04488e-27	4.18	9.16	9.47	138.94	191.27	173.95
TRINITY_DN3121_c0_g2	cond_T0	cond_T12	10.4235	344.547	177.485	-5.05403	0.451213	-11.201	4.03258e-29	2.24978e-26	6.85	6.47	16.36	343.71	546.15	244.65
TRINITY_DN7079_c1_g1	cond_T0	cond_T12	96.3099	410.705	253.508	-2.0975	0.188021	-11.1557	6.71784e-29	3.51726e-26	82.14	97.73	87.67	367.49	488.45	484.87
TRINITY_DN6082_c0_g1	cond_T0	cond_T12	23.8481	171.515	97.6816	-2.84585	0.256509	-11.0945	1.33341e-28	6.87554e-26	25.48	22.28	19.81	216.48	177.64	164.13
TRINITY_DN989_c0_g2	cond_T0	cond_T12	356.958	2539.88	1448.42	-2.83152	0.257044	-11.0157	3.20926e-28	1.53828e-25	312.03	324.26	360.14	3540.88	2952.63	1796.35
TRINITY_DN9785_c0_g2	cond_T0	cond_T12	5.32354	221.32	113.322	-5.37498	0.495061	-10.8572	1.84264e-27	7.93781e-25	5.89	5.03	3.79	286.22	292.83	146.02
TRINITY_DN2920_c0_g1	cond_T0	cond_T12	317.973	1692.3	1005.14	-2.4141	0.225677	-10.6971	1.04962e-26	3.88269e-24	232.93	356.78	288.84	1652.88	2237.54	1648.79
TRINITY_DN12804_c0_g1	cond_T0	cond_T12	129.873	1207.46	668.665	-3.21859	0.301093	-10.6897	1.13762e-26	4.12254e-24	114.85	151.8	93.87	1787.21	1150.19	985.15
TRINITY_DN2725_c0_g2	cond_T0	cond_T12	113.631	524.16	318.895	-2.212	0.208398	-10.6143	2.55717e-26	8.88016e-24	80.24	122.34	111.78	559.12	625.78	525.52
TRINITY_DN989_c1_g2	cond_T0	cond_T12	3022.11	16497.4	9759.75	-2.44868	0.232508	-10.5316	6.17796e-26	1.98347e-23	2728.96	2774.12	2938.34	22869.4	18478.7	12443.3
TRINITY_DN8083_c0_g1	cond_T0	cond_T12	18.965	221.258	120.112	-3.53561	0.346077	-10.2163	1.67682e-24	4.25862e-22	24.15	11.68	17.57	202.64	341.44	184.35
TRINITY_DN15726_c0_g1	cond_T0	cond_T12	132.877	1063.59	598.234	-2.99977	0.295021	-10.168	2.75556e-24	6.69837e-22	169.04	137.79	68.72	947.19	1454.68	1083.4
TRINITY_DN20415_c0_g2	cond_T0	cond_T12	7.95241	106.864	57.4084	-3.76726	0.371806	-10.1323	3.97057e-24	9.51595e-22	5.51	8.98	6.72	98.84	130.81	118.67
TRINITY_DN2166_c0_g1	cond_T0	cond_T12	70.3843	608.786	339.585	-3.11941	0.308563	-10.1095	5.01551e-24	1.19362e-21	39.36	82.1	72.34	559.3	679.92	744.16
TRINITY_DN8664_c0_g2	cond_T0	cond_T12	23.4986	222.83	123.164	-3.24654	0.322683	-10.0611	8.20968e-24	1.81423e-21	24.91	23.35	17.74	183.12	343.02	206.7
TRINITY_DN59343_c0_g1	cond_T0	cond_T12	603.899	46.7879	325.344	3.69146	0.370875	9.95337	2.43777e-23	4.76794e-21	881.32	555.47	288.84	56.43	46.43	49.51
TRINITY_DN1771_c2_g1	cond_T0	cond_T12	145.079	671.758	408.418	-2.21237	0.22304	-9.91918	3.43572e-23	6.28625e-21	136.9	130.6	137.79	824.76	872.77	501.24
TRINITY_DN12539_c1_g1	cond_T0	cond_T12	70.9734	434.364	252.669	-2.62021	0.265613	-9.86477	5.91721e-23	1.03269e-20	50.2	79.22	66.66	495.78	569.26	357.15
TRINITY_DN2911_c0_g2	cond_T0	cond_T12	20.1799	170.541	95.3603	-3.08978	0.313956	-9.84145	7.46268e-23	1.24495e-20	18.25	26.23	12.4	188.44	220.12	150.07
TRINITY_DN2807_c1_g1	cond_T0	cond_T12	29.1968	196.629	112.913	-2.75207	0.281594	-9.77319	1.46761e-22	2.32306e-20	29.66	26.23	25.84	254.63	232.57	154.3
TRINITY_DN5545_c0_g2	cond_T0	cond_T12	25.9948	189.033	107.514	-2.87345	0.295204	-9.73378	2.16401e-22	3.31737e-20	20.73	31.44	19.63	211.16	249.95	157.96
TRINITY_DN3091_c0_g1	cond_T0	cond_T12	140.109	1539.09	839.601	-3.46028	0.360183	-9.607	7.46928e-22	1.06804e-19	84.8	185.76	113.16	1623.07	2263.82	1169.7
TRINITY_DN13279_c0_g1	cond_T0	cond_T12	0	548.623	274.312	-11.4444	1.20903	-9.46575	2.91456e-21	3.78582e-19	0	0	0	645.01	755.2	399.34
TRINITY_DN6110_c0_g1	cond_T0	cond_T12	34.1897	603.909	319.049	-4.15216	0.439146	-9.45508	3.22763e-21	4.14501e-19	15.78	49.4	27.9	484.42	961.88	543.24
TRINITY_DN4800_c0_g1	cond_T0	cond_T12	88.5663	773.166	430.866	-3.12834	0.331023	-9.45053	3.37125e-21	4.29702e-19	71.3	89.28	85.77	1046.21	1022.74	463.87
TRINITY_DN9612_c0_g1	cond_T0	cond_T12	11.155	99.0264	55.0907	-3.16124	0.335442	-9.4241	4.33815e-21	5.36858e-19	9.13	10.78	11.02	120.48	100.57	101.14
TRINITY_DN7172_c0_g1	cond_T0	cond_T12	334.613	71.3476	202.98	2.23123	0.23685	9.42044	4.49217e-21	5.51904e-19	400.07	324.26	220.81	83.58	73.31	74.74
TRINITY_DN3519_c0_g1	cond_T0	cond_T12	10.6151	163.234	86.9243	-3.96535	0.422292	-9.39008	5.99573e-21	7.08495e-19	4.37	10.06	14.64	212.4	180.8	139.28
TRINITY_DN7904_c0_g2	cond_T0	cond_T12	11.7293	147.874	79.8016	-3.68064	0.393375	-9.35656	8.23714e-21	9.40693e-19	5.7	16.17	10.16	192.17	139.11	148.91
TRINITY_DN8803_c0_g2	cond_T0	cond_T12	24.4063	205.842	115.124	-3.0915	0.330457	-9.35523	8.34198e-21	9.49479e-19	15.59	33.41	17.74	189.51	274.85	209.01
TRINITY_DN1038_c0_g1	cond_T0	cond_T12	46.9081	211.471	129.19	-2.17649	0.234237	-9.29179	1.5171e-20	1.65481e-18	38.6	34.85	56.67	245.76	246.99	196.88
TRINITY_DN68592_c0_g1	cond_T0	cond_T12	29.2981	184.479	106.889	-2.66476	0.290155	-9.18393	4.15642e-20	4.10004e-18	19.58	28.92	31.69	236.35	175.66	186.67
TRINITY_DN3560_c0_g1	cond_T0	cond_T12	48.6118	426.738	237.675	-3.14039	0.345271	-9.09545	9.41997e-20	8.59465e-18	37.84	68.98	27.04	390.73	527.97	474.85
TRINITY_DN143_c0_g1	cond_T0	cond_T12	53.7296	282.221	167.975	-2.40258	0.266699	-9.00857	2.08751e-19	1.794e-17	34.8	60.9	52.36	321.88	344.8	255.44
TRINITY_DN3204_c0_g1	cond_T0	cond_T12	40.767	200.213	120.49	-2.30007	0.257362	-8.9371	3.9953e-19	3.29221e-17	40.69	44.91	28.07	209.38	270.9	176.26
TRINITY_DN44770_c0_g1	cond_T0	cond_T12	25.6784	245.701	135.69	-3.26724	0.365765	-8.93263	4.15982e-19	3.39489e-17	21.3	33.77	15.5	215.77	374.04	218.26
TRINITY_DN7368_c0_g1	cond_T0	cond_T12	25.421	166.601	96.0108	-2.72704	0.30577	-8.91859	4.72249e-19	3.78155e-17	17.87	32.7	18.95	178.33	213.99	153.34
TRINITY_DN3121_c0_g1	cond_T0	cond_T12	161.729	1338.95	750.338	-3.05019	0.344035	-8.86593	7.5866e-19	5.776e-17	163.33	185.04	103.69	1343.96	2188.73	883.25
TRINITY_DN1704_c0_g2	cond_T0	cond_T12	109.778	779.919	444.849	-2.83258	0.320868	-8.82787	1.06686e-18	7.84178e-17	74.92	142.28	85.08	849.78	1086.17	621.84
TRINITY_DN74500_c0_g1	cond_T0	cond_T12	19.6983	256.766	138.232	-3.71695	0.424723	-8.75147	2.10589e-18	1.4626e-16	11.98	26.41	16.02	295.98	380.17	167.98
TRINITY_DN13632_c0_g1	cond_T0	cond_T12	21.9022	129.441	75.6716	-2.5716	0.294114	-8.74354	2.25922e-18	1.55012e-16	18.63	22.28	19.81	143.73	172.7	106.53
TRINITY_DN10203_c0_g1	cond_T0	cond_T12	105.774	23.2916	64.5329	2.18208	0.250854	8.69861	3.35973e-18	2.21157e-16	107.81	94.14	95.07	18.28	28.26	29.67
TRINITY_DN4335_c0_g1	cond_T0	cond_T12	162.615	1131.9	647.256	-2.80139	0.3222	-8.69458	3.48123e-18	2.27833e-16	125.12	209.47	114.54	1368.09	1507.63	831.62
TRINITY_DN5627_c0_g2	cond_T0	cond_T12	320.953	74.3848	197.669	2.11034	0.244255	8.63991	5.62588e-18	3.51948e-16	355.38	291.57	257.32	108.06	76.07	58.37
TRINITY_DN3994_c0_g1	cond_T0	cond_T12	212.764	1879.04	1045.9	-3.1447	0.364029	-8.6386	5.69046e-18	3.54685e-16	114.66	294.08	171.55	2337.28	1975.53	1802.13
TRINITY_DN2725_c0_g1	cond_T0	cond_T12	506.567	2499.79	1503.18	-2.30411	0.268957	-8.56683	1.06369e-17	6.36196e-16	333.7	570.56	491.39	2388.92	3446.41	2359.24
TRINITY_DN6854_c1_g2	cond_T0	cond_T12	7.56062	90.7762	49.1684	-3.54955	0.415016	-8.55281	1.20123e-17	7.09729e-16	12.55	3.05	6.03	87.48	118.36	91.5
TRINITY_DN15788_c0_g1	cond_T0	cond_T12	1.73828	150.141	75.9398	-6.40467	0.750142	-8.53794	1.36634e-17	8.01713e-16	3.04	1.98	0	139.83	244.03	111.15
TRINITY_DN6406_c0_g1	cond_T0	cond_T12	49.0438	207.73	128.387	-2.08683	0.245602	-8.4968	1.94889e-17	1.09809e-15	48.3	54.25	34.62	182.06	276.04	222.5
TRINITY_DN5063_c0_g1	cond_T0	cond_T12	38.0404	173.04	105.54	-2.19805	0.259011	-8.48634	2.13251e-17	1.19365e-15	26.81	44.19	34.27	177.8	221.7	165.86
TRINITY_DN10433_c0_g1	cond_T0	cond_T12	14.2329	119.1	66.6663	-3.08524	0.364583	-8.46237	2.61987e-17	1.44038e-15	9.32	19.94	10.16	144.44	118.16	125.02
TRINITY_DN4117_c0_g1	cond_T0	cond_T12	76.4051	328.348	202.377	-2.10885	0.251504	-8.38497	5.07398e-17	2.63228e-15	58.56	76.17	76.99	275.75	465.13	336.35
TRINITY_DN7606_c0_g1	cond_T0	cond_T12	13.9841	138.687	76.3355	-3.33444	0.39884	-8.36034	6.25393e-17	3.20533e-15	4.56	17.25	15.5	127.58	171.31	154.3
TRINITY_DN2904_c0_g1	cond_T0	cond_T12	48.9884	243.84	146.414	-2.32479	0.279191	-8.32687	8.30084e-17	4.13003e-15	31.37	52.28	51.67	278.76	302.71	214.6
TRINITY_DN8426_c0_g1	cond_T0	cond_T12	67.3401	671.74	369.54	-3.32435	0.401637	-8.27699	1.26323e-16	6.04647e-15	28.52	93.96	59.77	778.09	749.07	662.29
TRINITY_DN3421_c0_g1	cond_T0	cond_T12	29.1236	185.227	107.175	-2.68237	0.32463	-8.26285	1.42237e-16	6.77006e-15	16.54	32.88	29.97	193.77	252.33	161.05
TRINITY_DN9784_c0_g1	cond_T0	cond_T12	14.3158	128.195	71.2552	-3.16712	0.384373	-8.23971	1.72624e-16	8.05862e-15	12.93	13.11	14.3	173.36	156.69	89.19
TRINITY_DN25776_c0_g1	cond_T0	cond_T12	247.587	1621.87	934.73	-2.71329	0.334366	-8.11471	4.86942e-16	2.04588e-14	177.6	345.1	158.28	1606.75	2150.4	1553.44
TRINITY_DN4541_c0_g1	cond_T0	cond_T12	208.809	26.7103	117.76	2.96912	0.366827	8.09405	5.7712e-16	2.38646e-14	306.32	116.95	176.54	33.71	29.44	23.5
TRINITY_DN2152_c0_g1	cond_T0	cond_T12	645	3694.32	2169.66	-2.51873	0.311288	-8.09134	5.90138e-16	2.43437e-14	405.77	843.99	519.98	3667.04	4740.25	3676.31
TRINITY_DN74616_c0_g1	cond_T0	cond_T12	27.8418	194.296	111.069	-2.80488	0.350473	-8.00314	1.21286e-15	4.67981e-14	25.1	20.3	33.24	224.82	278.61	133.88
TRINITY_DN10967_c0_g1	cond_T0	cond_T12	58.6005	553.503	306.052	-3.24198	0.408144	-7.94321	1.97009e-15	7.31145e-14	57.04	78.69	26.52	502.16	876.92	444.03
TRINITY_DN2911_c0_g1	cond_T0	cond_T12	70.839	290.437	180.638	-2.03977	0.258381	-7.89444	2.91614e-15	1.05228e-13	60.28	73.84	63.38	226.06	352.9	368.52
TRINITY_DN60_c2_g1	cond_T0	cond_T12	8.45121	72.6541	40.5526	-3.09371	0.392456	-7.88295	3.19742e-15	1.13942e-13	10.27	4.85	8.78	71.86	98.2	68
TRINITY_DN5502_c0_g1	cond_T0	cond_T12	3303.22	505.275	1904.25	2.70875	0.343946	7.87551	3.39347e-15	1.19924e-13	3376.02	1597.43	4362.73	647.49	576.97	424.38
TRINITY_DN1212_c0_g1	cond_T0	cond_T12	67.8171	277.434	172.626	-2.03439	0.258384	-7.87349	3.44882e-15	1.21501e-13	70.54	74.19	44.78	279.83	388.86	240.99
TRINITY_DN10826_c0_g1	cond_T0	cond_T12	11.7956	143.836	77.8157	-3.63172	0.461832	-7.86372	3.72885e-15	1.29888e-13	5.89	19.76	5.86	152.6	177.83	139.08
TRINITY_DN3428_c0_g1	cond_T0	cond_T12	2190.13	507.31	1348.72	2.10963	0.26833	7.86209	3.77785e-15	1.3146e-13	2616.78	1924.57	1651.91	465.97	817.64	387.97
TRINITY_DN3365_c0_g1	cond_T0	cond_T12	1139.16	6367.78	3753.47	-2.48327	0.317857	-7.81254	5.60466e-15	1.87734e-13	624.44	1368.02	1129	6948.68	7280.7	6531.98
TRINITY_DN7280_c0_g1	cond_T0	cond_T12	80.2164	399.471	239.843	-2.32033	0.299378	-7.75052	9.15152e-15	2.91888e-13	54.95	75.45	92.32	469.69	537.65	300.52
TRINITY_DN28960_c0_g1	cond_T0	cond_T12	12.1028	97.379	54.7409	-3.00992	0.39167	-7.68482	1.53213e-14	4.66381e-13	12.55	11.68	8.61	76.3	146.42	97.86
TRINITY_DN6155_c0_g1	cond_T0	cond_T12	53.1792	357.785	205.482	-2.75681	0.360287	-7.65172	1.98314e-14	5.8892e-13	36.89	76.71	32.21	359.5	455.65	354.26
TRINITY_DN16945_c0_g1	cond_T0	cond_T12	440.004	4086.7	2263.35	-3.21611	0.422669	-7.60905	2.76119e-14	8.00416e-13	174.36	481.46	544.61	3585.78	5098.48	4668.4
TRINITY_DN6096_c1_g1	cond_T0	cond_T12	70.3568	520.925	295.641	-2.89124	0.383083	-7.54729	4.44425e-14	1.22865e-12	55.71	79.05	59.59	541.02	874.94	304.18
TRINITY_DN3838_c0_g1	cond_T0	cond_T12	230.167	1277.77	753.971	-2.47505	0.328496	-7.53449	4.90233e-14	1.34654e-12	128.73	297.14	203.58	1300.3	1646.54	1233.08
TRINITY_DN6135_c0_g1	cond_T0	cond_T12	96.3012	486.724	291.512	-2.34138	0.31235	-7.49601	6.57884e-14	1.75374e-12	74.92	123.96	67.34	443.25	706.39	449.04
TRINITY_DN6758_c0_g1	cond_T0	cond_T12	6.28046	105.885	56.0829	-4.10722	0.547931	-7.49587	6.58581e-14	1.75374e-12	3.04	11.32	2.93	87.48	159.26	101.52
TRINITY_DN6822_c0_g1	cond_T0	cond_T12	403.798	2708.39	1556.1	-2.74608	0.368157	-7.45899	8.71882e-14	2.25299e-12	284.65	277.02	560.97	3879.44	3062.69	1892.29
TRINITY_DN15783_c0_g1	cond_T0	cond_T12	4.34259	75.7171	40.0299	-4.14081	0.556807	-7.43671	1.03223e-13	2.62352e-12	1.9	2.16	8.27	97.24	86.55	62.99
TRINITY_DN1397_c0_g1	cond_T0	cond_T12	16.4539	206.836	111.645	-3.66475	0.49291	-7.43493	1.04622e-13	2.65115e-12	10.08	23.89	11.37	146.39	353.89	183.2
TRINITY_DN10296_c0_g1	cond_T0	cond_T12	141.637	1025.68	583.661	-2.85767	0.38537	-7.4154	1.21257e-13	3.02761e-12	112.57	150.01	129.87	1094.47	1750.67	543.82
TRINITY_DN9751_c0_g2	cond_T0	cond_T12	4.64174	83.1725	43.9071	-4.16757	0.562437	-7.40983	1.26458e-13	3.13904e-12	3.8	2.87	5.51	59.27	133.97	80.72
TRINITY_DN21847_c0_g1	cond_T0	cond_T12	10.3393	78.7666	44.553	-2.93131	0.397377	-7.37664	1.62332e-13	3.87139e-12	11.03	10.78	6.54	102.56	90.7	62.8
TRINITY_DN8026_c0_g1	cond_T0	cond_T12	17.2685	147.797	82.5327	-3.09238	0.419979	-7.36316	1.79603e-13	4.25349e-12	20.16	10.42	18.77	171.94	221.11	92.66
TRINITY_DN1384_c0_g3	cond_T0	cond_T12	14.965	108.772	61.8687	-2.88082	0.391715	-7.35438	1.91815e-13	4.49886e-12	8.94	19.94	11.54	101.5	155.9	99.21
TRINITY_DN2113_c2_g1	cond_T0	cond_T12	289.118	1250.58	769.85	-2.11457	0.288868	-7.32021	2.47587e-13	5.67019e-12	196.42	333.79	266.97	1353.72	1759.17	989.78
TRINITY_DN5717_c0_g2	cond_T0	cond_T12	19.3396	159.9	89.6199	-3.05191	0.419429	-7.27634	3.43006e-13	7.62454e-12	19.39	21.56	12.75	143.2	270.7	114.23
TRINITY_DN3284_c1_g1	cond_T0	cond_T12	3750.27	26363.2	15056.7	-2.81357	0.386967	-7.27083	3.57296e-13	7.91633e-12	1866.65	5130.74	3227.01	26314	29039.6	30501.2
TRINITY_DN4720_c0_g1	cond_T0	cond_T12	36.8089	203.228	120.019	-2.47172	0.342159	-7.2239	5.05184e-13	1.0907e-11	29.47	41.14	31.69	154.91	320.1	193.99
TRINITY_DN6259_c1_g2	cond_T0	cond_T12	59.2115	350.262	204.737	-2.57141	0.360138	-7.14008	9.32768e-13	1.89177e-11	34.23	79.58	48.05	315.32	483.31	350.02
TRINITY_DN7462_c0_g1	cond_T0	cond_T12	2.14612	53.8991	28.0226	-4.65744	0.652739	-7.13522	9.66352e-13	1.95522e-11	1.71	1.62	1.72	59.44	65.01	52.4
TRINITY_DN8645_c0_g1	cond_T0	cond_T12	11.1711	94.576	52.8735	-3.06792	0.43086	-7.12046	1.07566e-12	2.15082e-11	15.21	5.21	11.54	92.45	143.25	76.09
TRINITY_DN205_c1_g3	cond_T0	cond_T12	215.751	926.506	571.129	-2.10483	0.296132	-7.10773	1.17965e-12	2.32595e-11	131.77	251.87	209.44	1071.76	1171.92	786.16
TRINITY_DN24693_c0_g1	cond_T0	cond_T12	31.2783	214.965	123.121	-2.78938	0.39297	-7.0982	1.26389e-12	2.46491e-11	18.44	33.06	35.14	146.57	306.27	252.36
TRINITY_DN9439_c0_g1	cond_T0	cond_T12	21.4177	122.342	71.8801	-2.49462	0.352374	-7.07946	1.44716e-12	2.79035e-11	35.37	10.78	16.19	138.05	128.44	131.57
TRINITY_DN15733_c0_g1	cond_T0	cond_T12	133.012	30.7639	81.8881	2.10955	0.298287	7.07221	1.52486e-12	2.91703e-11	158.77	120.72	96.28	35.31	44.46	22.15
TRINITY_DN11861_c0_g1	cond_T0	cond_T12	7.17051	60.9776	34.074	-3.09735	0.438359	-7.06579	1.5971e-12	3.0413e-11	6.27	5.93	8.1	53.59	86.15	60.3
TRINITY_DN6462_c0_g1	cond_T0	cond_T12	20.3303	422.853	221.591	-4.38799	0.622679	-7.04694	1.8289e-12	3.41609e-11	9.89	37.19	8.1	288.7	758.76	350.6
TRINITY_DN13391_c0_g1	cond_T0	cond_T12	12.9859	208.626	110.806	-4.0238	0.571107	-7.04562	1.84643e-12	3.44694e-11	3.23	18.14	14.47	163.43	344.01	181.27
TRINITY_DN2678_c0_g1	cond_T0	cond_T12	38.5562	404.56	221.558	-3.39836	0.483145	-7.03383	2.00942e-12	3.71252e-11	21.49	59.82	23.6	319.4	665.1	349.64
TRINITY_DN5720_c0_g1	cond_T0	cond_T12	75.0253	573.154	324.09	-2.93845	0.419256	-7.00873	2.40489e-12	4.35933e-11	36.7	113.72	52.7	652.28	682.29	536.69
TRINITY_DN4793_c0_g3	cond_T0	cond_T12	7.06297	91.0083	49.0356	-3.72236	0.531404	-7.00477	2.47389e-12	4.47588e-11	0.95	9.34	8.78	80.38	122.31	95.93
TRINITY_DN2820_c1_g1	cond_T0	cond_T12	51.7729	219.817	135.795	-2.08534	0.297918	-6.99971	2.56495e-12	4.62188e-11	54.19	34.67	57.18	182.94	337.29	203.43
TRINITY_DN2481_c0_g1	cond_T0	cond_T12	95.22	620.169	357.694	-2.70679	0.392507	-6.89616	5.3426e-12	8.9434e-11	65.03	143.54	51.5	690.08	746.5	588.9
TRINITY_DN34011_c0_g1	cond_T0	cond_T12	0	68.0463	34.0231	-8.43302	1.2231	-6.89481	5.39373e-12	9.0157e-11	0	0	0	57.49	81.01	83.8
TRINITY_DN13135_c1_g1	cond_T0	cond_T12	60.117	0	30.0585	8.46859	1.22983	6.88597	5.73946e-12	9.52342e-11	48.68	61.62	56.15	0	0	0
TRINITY_DN25225_c1_g1	cond_T0	cond_T12	77.1157	0	38.5578	8.83275	1.28316	6.88359	5.83621e-12	9.65102e-11	105.34	36.29	80.26	0	0	0
TRINITY_DN14224_c0_g1	cond_T0	cond_T12	105.011	436.574	270.793	-2.0596	0.30052	-6.85347	7.20816e-12	1.16813e-10	80.05	131.5	77.68	372.45	618.46	442.49
TRINITY_DN59829_c0_g1	cond_T0	cond_T12	13.384	157.33	85.3569	-3.56403	0.522915	-6.8157	9.3806e-12	1.48484e-10	10.65	17.79	7.75	101.85	289.47	130.42
TRINITY_DN1725_c0_g1	cond_T0	cond_T12	18.9656	81.7452	50.3554	-2.11437	0.310273	-6.81453	9.45729e-12	1.49628e-10	17.87	18.68	16.19	81.98	113.42	72.62
TRINITY_DN2317_c1_g1	cond_T0	cond_T12	27.8503	150.356	89.1033	-2.44172	0.358616	-6.80874	9.84579e-12	1.55126e-10	19.58	30.18	27.21	143.2	235.14	116.55
TRINITY_DN2396_c0_g2	cond_T0	cond_T12	15.513	120.437	67.9749	-2.95255	0.434154	-6.80069	1.04118e-11	1.63213e-10	18.63	12.22	13.43	97.42	209.05	92.27
TRINITY_DN2807_c0_g2	cond_T0	cond_T12	26.3529	106.736	66.5442	-2.01884	0.297012	-6.79718	1.06687e-11	1.67009e-10	23.96	15.63	33.59	101.68	136.14	111.34
TRINITY_DN17109_c0_g1	cond_T0	cond_T12	34.3981	261.221	147.809	-2.92671	0.431546	-6.78192	1.18593e-11	1.83369e-10	25.48	17.61	53.05	190.04	349.15	315.73
TRINITY_DN7151_c0_g1	cond_T0	cond_T12	82.2162	448.749	265.483	-2.44612	0.36129	-6.77053	1.28312e-11	1.96698e-10	99.83	44.19	89.56	576.51	606.81	287.03
TRINITY_DN6056_c0_g1	cond_T0	cond_T12	8.00216	98.3612	53.1817	-3.63562	0.537054	-6.76957	1.29167e-11	1.9792e-10	6.46	12.04	3.62	132.73	127.05	61.84
TRINITY_DN24074_c0_g1	cond_T0	cond_T12	0	62.9751	31.4876	-8.3208	1.22926	-6.76894	1.29726e-11	1.98509e-10	0	0	0	53.77	68.76	82.26
TRINITY_DN1642_c0_g2	cond_T0	cond_T12	61.3921	562.619	312.006	-3.19885	0.473043	-6.76228	1.35835e-11	2.06557e-10	35.94	61.98	70.79	999.89	502.68	322.67
TRINITY_DN18010_c0_g1	cond_T0	cond_T12	11.5457	64.5273	38.0365	-2.49667	0.373047	-6.69264	2.19174e-11	3.17266e-10	10.46	14.73	7.41	66.01	82.2	63.38
TRINITY_DN13534_c0_g1	cond_T0	cond_T12	6.90392	85.8983	46.4011	-3.65392	0.547731	-6.67101	2.54057e-11	3.6267e-10	6.08	11.5	1.38	83.58	111.24	85.92
TRINITY_DN16804_c0_g1	cond_T0	cond_T12	21.3548	173.31	97.3325	-3.03455	0.456055	-6.65391	2.85411e-11	4.03704e-10	6.85	24.61	25.84	153.84	213.2	199.38
TRINITY_DN1448_c1_g2	cond_T0	cond_T12	264.275	1884.62	1074.45	-2.83557	0.426854	-6.64294	3.07487e-11	4.32413e-10	124.74	378.88	214.78	1561.5	2778.15	1849.71
TRINITY_DN32907_c0_g1	cond_T0	cond_T12	16.5701	84.2651	50.4176	-2.35685	0.356778	-6.60594	3.95004e-11	5.43362e-10	14.45	19.22	13.43	98.48	111.64	65.88
TRINITY_DN51370_c0_g1	cond_T0	cond_T12	2293.67	9744.57	6019.12	-2.08696	0.316377	-6.59642	4.21193e-11	5.75402e-10	2487.48	2477.16	1472.62	13957.5	11252.1	6591.51
TRINITY_DN27837_c0_g1	cond_T0	cond_T12	75.325	0	37.6625	8.79718	1.33571	6.58614	4.51398e-11	6.13001e-10	98.11	86.59	28.25	0	0	0
TRINITY_DN11660_c0_g1	cond_T0	cond_T12	62.3563	376.054	219.205	-2.59841	0.395611	-6.5681	5.09613e-11	6.8307e-10	32.32	88.39	50.12	463.3	436.68	327.1
TRINITY_DN13567_c0_g2	cond_T0	cond_T12	0	59.7714	29.8857	-8.24518	1.26059	-6.54072	6.12232e-11	8.05392e-10	0	0	0	88.72	54.54	49.7
TRINITY_DN12214_c0_g1	cond_T0	cond_T12	5.57409	90.6977	48.1359	-4.05584	0.621313	-6.52786	6.67167e-11	8.67266e-10	0	4.85	9.65	90.67	108.48	97.47
TRINITY_DN10380_c0_g1	cond_T0	cond_T12	21.7191	104.758	63.2384	-2.28187	0.349676	-6.52567	6.76971e-11	8.78348e-10	16.54	28.38	15.33	117.64	137.92	87.27
TRINITY_DN20445_c0_g1	cond_T0	cond_T12	14.698	112.533	63.6154	-2.92695	0.448957	-6.51945	7.05646e-11	9.11714e-10	19.01	7.01	15.85	155.09	139.9	72.62
TRINITY_DN5174_c0_g2	cond_T0	cond_T12	264.547	38.571	151.559	2.78044	0.427354	6.50618	7.70837e-11	9.85205e-10	415.66	201.21	144.16	58.02	33.2	33.71
TRINITY_DN19507_c0_g1	cond_T0	cond_T12	28.1907	121.215	74.7027	-2.10696	0.325161	-6.47975	9.18739e-11	1.15931e-09	27	24.43	27.9	136.63	174.47	87.27
TRINITY_DN5525_c0_g2	cond_T0	cond_T12	98.6953	533.567	316.131	-2.43326	0.37682	-6.45735	1.06549e-10	1.33312e-09	113.14	54.97	112.47	741.36	691.38	314.58
TRINITY_DN9308_c0_g2	cond_T0	cond_T12	12.3448	73.1953	42.77	-2.58431	0.400719	-6.44918	1.1246e-10	1.40038e-09	7.61	14.37	12.23	93.69	86.74	57.6
TRINITY_DN30133_c0_g1	cond_T0	cond_T12	0	54.3502	27.1751	-8.10846	1.25791	-6.446	1.14842e-10	1.42795e-09	0	0	0	40.99	60.66	74.55
TRINITY_DN15079_c0_g1	cond_T0	cond_T12	12.2939	79.9823	46.1381	-2.69266	0.418614	-6.43232	1.25668e-10	1.54842e-09	16.35	8.8	9.82	101.32	105.91	55.09
TRINITY_DN912_c0_g1	cond_T0	cond_T12	112.874	698.057	405.466	-2.63122	0.410178	-6.41482	1.40986e-10	1.71911e-09	70.92	141.56	97.49	423.38	1148.21	729.91
TRINITY_DN14074_c0_g2	cond_T0	cond_T12	9.65753	53.1504	31.404	-2.46703	0.386591	-6.3815	1.75364e-10	2.08379e-09	9.32	8.62	8.61	55.89	69.55	48.16
TRINITY_DN12539_c0_g1	cond_T0	cond_T12	11.5549	104.998	58.2767	-3.19183	0.500917	-6.37196	1.86622e-10	2.20372e-09	7.04	8.44	17.4	157.92	112.43	71.85
TRINITY_DN78360_c0_g1	cond_T0	cond_T12	49.9522	5.59594	27.7741	3.16815	0.49781	6.36416	1.9636e-10	2.30511e-09	41.45	47.43	51.15	8.52	2.96	5.78
TRINITY_DN152_c0_g2	cond_T0	cond_T12	83.6807	433.297	258.489	-2.37441	0.373704	-6.35372	2.10167e-10	2.45113e-09	77.77	98.99	56.32	340.51	754.41	336.73
TRINITY_DN1953_c0_g1	cond_T0	cond_T12	61.5057	372.104	216.805	-2.6015	0.409672	-6.35019	2.15046e-10	2.50033e-09	43.92	88.57	35.83	383.1	553.06	287.42
TRINITY_DN7057_c0_g1	cond_T0	cond_T12	13.5174	91.7276	52.6225	-2.76192	0.435387	-6.3436	2.24461e-10	2.59522e-09	12.93	9.16	15.5	135.03	100.57	63.19
TRINITY_DN10965_c1_g2	cond_T0	cond_T12	41.1508	246.646	143.898	-2.59024	0.408933	-6.33415	2.38661e-10	2.74395e-09	28.71	60	24.29	268.83	344.21	195.72
TRINITY_DN403_c1_g1	cond_T0	cond_T12	1680.4	7970.03	4825.22	-2.24605	0.354654	-6.33307	2.4033e-10	2.75756e-09	875.62	2167.81	1548.05	7419.08	9501.24	9088.1
TRINITY_DN5405_c1_g1	cond_T0	cond_T12	43.4205	187.408	115.414	-2.11305	0.334436	-6.31823	2.6457e-10	3.01222e-09	42.02	53.18	26.35	250.2	209.84	150.84
TRINITY_DN16248_c0_g1	cond_T0	cond_T12	38.7153	277.341	158.028	-2.84921	0.453001	-6.28963	3.18219e-10	3.56707e-09	16.35	57.13	31.86	252.86	305.08	344.82
TRINITY_DN8690_c0_g1	cond_T0	cond_T12	10.6311	84.3736	47.5023	-2.98546	0.474728	-6.28879	3.19957e-10	3.5842e-09	10.27	4.31	15.85	105.22	106.7	64.15
TRINITY_DN2384_c3_g1	cond_T0	cond_T12	0	75.4341	37.717	-8.58216	1.37286	-6.25131	4.07019e-10	4.46973e-09	0	0	0	27.86	130.41	90.73
TRINITY_DN8514_c0_g1	cond_T0	cond_T12	23.7571	108.172	65.9645	-2.19524	0.351523	-6.24495	4.23947e-10	4.63468e-09	20.35	25.87	19.98	96.71	168.15	91.31
TRINITY_DN10142_c0_g3	cond_T0	cond_T12	0	68.5133	34.2567	-8.44317	1.35356	-6.23774	4.43943e-10	4.8223e-09	0	0	0	99.55	97.41	28.13
TRINITY_DN25837_c0_g1	cond_T0	cond_T12	9.31663	57.5281	33.4224	-2.63463	0.423345	-6.22336	4.86622e-10	5.24062e-09	8.18	7.72	9.99	52.52	84.77	51.43
TRINITY_DN8323_c0_g1	cond_T0	cond_T12	7.35413	61.3828	34.3685	-3.08857	0.498154	-6.20004	5.64485e-10	5.9971e-09	2.28	6.83	11.02	60.15	69.36	71.28
TRINITY_DN4922_c0_g1	cond_T0	cond_T12	90.4559	568.068	329.262	-2.65478	0.428247	-6.19918	5.67576e-10	6.02488e-09	46.4	139.95	59.94	545.46	705.41	605.85
TRINITY_DN24793_c0_g1	cond_T0	cond_T12	15.3557	61.9146	38.6352	-2.01484	0.325063	-6.19831	5.70734e-10	6.05273e-09	14.45	12.22	16.53	72.75	71.73	57.02
TRINITY_DN16171_c0_g1	cond_T0	cond_T12	37.0326	0	18.5163	7.77236	1.25433	6.19644	5.77549e-10	6.11548e-09	38.03	33.41	32.72	0	0	0
TRINITY_DN376_c1_g1	cond_T0	cond_T12	1.14798	56.161	28.6545	-5.70671	0.925555	-6.16572	7.01646e-10	7.29557e-09	0	2.52	0	44.89	76.67	62.22
TRINITY_DN10199_c0_g2	cond_T0	cond_T12	9.54201	72.6361	41.0891	-2.95012	0.480689	-6.13728	8.39478e-10	8.57417e-09	2.66	8.8	14.12	83.75	71.73	79.56
TRINITY_DN7060_c0_g1	cond_T0	cond_T12	36.1757	0	18.0879	7.73964	1.26334	6.12633	8.9931e-10	9.14957e-09	38.98	27.85	34.79	0	0	0
TRINITY_DN5148_c0_g1	cond_T0	cond_T12	72.9141	699.484	386.199	-3.2659	0.533881	-6.11727	9.51902e-10	9.62708e-09	24.91	111.02	61.32	521.68	1146.04	638.21
TRINITY_DN10702_c1_g1	cond_T0	cond_T12	35.5934	0	17.7967	7.71528	1.26127	6.11708	9.53043e-10	9.63576e-09	36.51	31.98	31.35	0	0	0
TRINITY_DN6871_c0_g1	cond_T0	cond_T12	7.9604	62.847	35.4037	-2.99583	0.490647	-6.10588	1.02238e-09	1.0294e-08	7.42	12.04	2.76	54.65	86.94	64.34
TRINITY_DN5708_c0_g1	cond_T0	cond_T12	22.8185	151.839	87.3285	-2.7479	0.450599	-6.09831	1.07194e-09	1.07413e-08	9.32	30.18	23.25	158.1	212.41	128.3
TRINITY_DN11721_c0_g1	cond_T0	cond_T12	356.58	52.1811	204.38	2.77294	0.455925	6.08201	1.18683e-09	1.17687e-08	408.05	278.45	321.74	20.41	60.66	89.38
TRINITY_DN545_c0_g3	cond_T0	cond_T12	8.07654	76.5078	42.2922	-3.23602	0.532668	-6.07512	1.23896e-09	1.22286e-08	11.03	7.01	5.34	60.51	134.56	56.83
TRINITY_DN51489_c0_g1	cond_T0	cond_T12	158.141	674.477	416.309	-2.09439	0.345265	-6.06602	1.31119e-09	1.28661e-08	122.83	176.59	137.96	470.58	1151.57	603.54
TRINITY_DN11428_c0_g1	cond_T0	cond_T12	15.3883	92.2444	53.8164	-2.58823	0.427628	-6.05253	1.42589e-09	1.38566e-08	15.59	19.4	7.75	68.49	136.73	98.25
TRINITY_DN9145_c0_g1	cond_T0	cond_T12	5.14108	50.2306	27.6859	-3.31981	0.550067	-6.03529	1.58679e-09	1.52032e-08	1.9	5.75	6.03	45.07	73.7	46.04
TRINITY_DN14712_c0_g2	cond_T0	cond_T12	13.5002	59.4582	36.4792	-2.13755	0.355659	-6.01009	1.85415e-09	1.75182e-08	15.4	12.58	9.65	73.82	69.16	51.24
TRINITY_DN13400_c0_g1	cond_T0	cond_T12	6.51328	97.9518	52.2325	-3.92122	0.652487	-6.00965	1.85924e-09	1.75516e-08	4.94	8.44	4.82	140.89	143.45	37.76
TRINITY_DN11779_c0_g1	cond_T0	cond_T12	161.768	760.974	461.371	-2.23625	0.372682	-6.00041	1.96821e-09	1.84931e-08	78.34	171.74	193.08	625.67	1013.65	851.46
TRINITY_DN61933_c0_g1	cond_T0	cond_T12	0	48.9548	24.4774	-7.95744	1.32661	-5.99833	1.99361e-09	1.87111e-08	0	0	0	29.99	49.79	79.17
TRINITY_DN7917_c0_g1	cond_T0	cond_T12	12.4357	60.2245	36.3301	-2.27208	0.380302	-5.97442	2.30916e-09	2.13814e-08	12.55	10.24	12.23	70.45	50.58	74.36
TRINITY_DN21957_c0_g1	cond_T0	cond_T12	21.4783	97.4171	59.4477	-2.19571	0.367631	-5.97258	2.33524e-09	2.15884e-08	13.5	28.2	17.4	82.51	130.61	104.8
TRINITY_DN3481_c1_g1	cond_T0	cond_T12	0	44.4914	22.2457	-7.82139	1.3167	-5.94016	2.84746e-09	2.5855e-08	0	0	0	34.25	76.67	36.41
TRINITY_DN15038_c0_g1	cond_T0	cond_T12	105.973	445.694	275.833	-2.07007	0.349372	-5.92512	3.12074e-09	2.8052e-08	130.44	50.66	120.74	610.58	497.14	344.82
TRINITY_DN8123_c0_g1	cond_T0	cond_T12	52.9293	218.124	135.526	-2.04737	0.346933	-5.90132	3.60595e-09	3.20078e-08	45.25	60.36	41.68	164.67	356.06	197.65
TRINITY_DN3448_c1_g3	cond_T0	cond_T12	0	40.3872	20.1936	-7.67957	1.30408	-5.8889	3.88784e-09	3.42774e-08	0	0	0	61.04	36.16	33.52
TRINITY_DN16960_c0_g1	cond_T0	cond_T12	0	37.0225	18.5112	-7.55518	1.28396	-5.88427	3.99821e-09	3.51501e-08	0	0	0	28.75	47.42	45.27
TRINITY_DN2598_c0_g1	cond_T0	cond_T12	7.84487	159.035	83.4397	-4.36187	0.742147	-5.87737	4.16842e-09	3.65054e-08	1.33	12.4	7.58	77.19	286.31	162.78
TRINITY_DN2904_c0_g2	cond_T0	cond_T12	84.6233	368.013	226.318	-2.1251	0.362065	-5.86939	4.37396e-09	3.81385e-08	54.95	120	57.35	437.04	431.74	331.53
TRINITY_DN20384_c0_g1	cond_T0	cond_T12	0	41.2091	20.6045	-7.70988	1.32157	-5.83389	5.41482e-09	4.63474e-08	0	0	0	24.66	56.91	53.17
TRINITY_DN75785_c0_g1	cond_T0	cond_T12	30.1047	158.053	94.0791	-2.39046	0.409959	-5.83097	5.51058e-09	4.71196e-08	28.9	12.4	44.26	175.14	202.33	140.05
TRINITY_DN4138_c0_g1	cond_T0	cond_T12	75.3279	307.289	191.308	-2.029	0.348409	-5.82362	5.75879e-09	4.90326e-08	80.24	85.87	44.95	452.84	316.94	230.01
TRINITY_DN1705_c0_g4	cond_T0	cond_T12	20.9716	105.955	63.4633	-2.34583	0.403466	-5.81421	6.0922e-09	5.1626e-08	13.31	17.43	28.07	112.68	153.53	80.72
TRINITY_DN64593_c0_g1	cond_T0	cond_T12	0	42.004	21.002	-7.73614	1.33135	-5.81073	6.22025e-09	5.25932e-08	0	0	0	31.05	36.95	68.39
TRINITY_DN7803_c0_g2	cond_T0	cond_T12	0	42.0432	21.0216	-7.73972	1.33292	-5.8066	6.37529e-09	5.37838e-08	0	0	0	31.05	73.7	34.1
TRINITY_DN6092_c0_g1	cond_T0	cond_T12	50.0568	232.402	141.229	-2.2133	0.382861	-5.78096	7.42747e-09	6.1878e-08	63.89	45.45	33.24	189.51	402.69	175.11
TRINITY_DN9308_c0_g1	cond_T0	cond_T12	13.0775	84.1292	48.6034	-2.69768	0.467293	-5.77299	7.78779e-09	6.44695e-08	5.89	8.8	21.01	94.4	104.72	75.71
TRINITY_DN6492_c0_g1	cond_T0	cond_T12	15.7544	69.8318	42.7931	-2.15318	0.37574	-5.73049	1.00141e-08	8.11818e-08	15.97	19.4	8.78	86.95	83.19	57.98
TRINITY_DN19533_c0_g1	cond_T0	cond_T12	3.18602	48.0642	25.6251	-3.90876	0.68371	-5.71699	1.08428e-08	8.73588e-08	2.66	0.9	5.17	74.35	43.87	37.76
TRINITY_DN28190_c1_g1	cond_T0	cond_T12	0	48.3274	24.1637	-7.93813	1.39339	-5.69699	1.21943e-08	9.70934e-08	0	0	0	54.83	22.13	78.02
TRINITY_DN6508_c0_g1	cond_T0	cond_T12	55.1322	221.659	138.396	-2.00529	0.352031	-5.69633	1.22411e-08	9.73794e-08	64.46	42.04	50.29	340.51	235.93	145.25
TRINITY_DN28272_c0_g1	cond_T0	cond_T12	0	32.6373	16.3187	-7.37386	1.29742	-5.6835	1.31969e-08	1.0445e-07	0	0	0	33.54	45.45	27.74
TRINITY_DN7083_c0_g1	cond_T0	cond_T12	5.83946	53.9818	29.9106	-3.23056	0.569368	-5.67393	1.39558e-08	1.09915e-07	4.37	8.8	2.58	65.12	74.29	37.76
TRINITY_DN4386_c1_g1	cond_T0	cond_T12	12.3608	53.7121	33.0364	-2.11197	0.372828	-5.66472	1.47264e-08	1.15397e-07	14.26	8.08	13.09	67.96	59.28	48.16
TRINITY_DN8468_c0_g2	cond_T0	cond_T12	7.72758	122.896	65.3116	-4.00735	0.707918	-5.66075	1.50709e-08	1.17852e-07	4.56	14.55	1.03	86.41	186.92	130.99
TRINITY_DN19955_c0_g1	cond_T0	cond_T12	56.028	454.474	255.251	-3.01637	0.53309	-5.65827	1.52908e-08	1.1938e-07	87.85	23.53	50.29	705.34	581.52	200.73
TRINITY_DN7453_c0_g2	cond_T0	cond_T12	18.6807	156.186	87.4335	-3.0538	0.540673	-5.64814	1.62194e-08	1.26138e-07	32.13	15.45	7.41	253.03	129.62	122.9
TRINITY_DN16104_c0_g1	cond_T0	cond_T12	21.4954	206.786	114.141	-3.2771	0.580369	-5.64658	1.63671e-08	1.27187e-07	7.61	35.57	14.3	184.36	340.45	157.96
TRINITY_DN17797_c0_g1	cond_T0	cond_T12	0	71.9514	35.9757	-8.51402	1.50808	-5.6456	1.64609e-08	1.27666e-07	0	0	0	15.97	157.48	67.23
TRINITY_DN29930_c0_g1	cond_T0	cond_T12	34.045	0	17.0225	7.65151	1.35547	5.64493	1.65251e-08	1.28135e-07	40.69	36.83	18.26	0	0	0
TRINITY_DN5986_c2_g1	cond_T0	cond_T12	23.482	94.1937	58.8379	-2.00505	0.356999	-5.61638	1.94997e-08	1.48926e-07	24.53	21.74	19.46	114.45	130.61	63.57
TRINITY_DN4348_c0_g1	cond_T0	cond_T12	159.588	670.046	414.817	-2.07174	0.370677	-5.58907	2.28291e-08	1.71961e-07	121.31	193.12	127.45	530.56	1173.31	511.26
TRINITY_DN14162_c0_g1	cond_T0	cond_T12	17.9092	91.5119	54.7105	-2.34528	0.41988	-5.58561	2.32879e-08	1.75107e-07	21.3	7.37	23.25	122.26	98.2	78.02
TRINITY_DN1573_c0_g3	cond_T0	cond_T12	12.9934	112.66	62.8268	-3.12337	0.561265	-5.56488	2.62334e-08	1.95355e-07	10.27	14.01	11.54	59.27	219.92	94.78
TRINITY_DN14256_c0_g1	cond_T0	cond_T12	13.1181	59.4876	36.3029	-2.1791	0.391772	-5.56217	2.66441e-08	1.98079e-07	12.55	7.37	16.88	58.02	82	54.52
TRINITY_DN31565_c0_g1	cond_T0	cond_T12	27.8664	0	13.9332	7.36153	1.32611	5.55124	2.83643e-08	2.09938e-07	26.43	23.53	28.25	0	0	0
TRINITY_DN1747_c0_g4	cond_T0	cond_T12	5.06615	46.3458	25.706	-3.2092	0.578189	-5.55043	2.84967e-08	2.1078e-07	3.04	3.77	6.89	56.25	64.22	32.36
TRINITY_DN1670_c0_g1	cond_T0	cond_T12	70.8417	418.484	244.663	-2.56727	0.463898	-5.53412	3.12794e-08	2.29319e-07	29.85	108.87	52.88	375.29	517.69	473.89
TRINITY_DN12621_c0_g1	cond_T0	cond_T12	5.24117	59.2486	32.2449	-3.53652	0.639168	-5.533	3.14796e-08	2.30539e-07	0	7.37	7.41	58.02	66	68.58
TRINITY_DN4888_c0_g1	cond_T0	cond_T12	41.2185	166.201	103.71	-2.01432	0.364957	-5.51933	3.40286e-08	2.48085e-07	32.51	30.18	51.5	205.3	228.42	111.54
TRINITY_DN26177_c0_g1	cond_T0	cond_T12	0	38.2072	19.1036	-7.59908	1.37734	-5.51721	3.44433e-08	2.5071e-07	0	0	0	58.73	22.13	41.8
TRINITY_DN45010_c0_g1	cond_T0	cond_T12	0	30.5174	15.2587	-7.27678	1.32031	-5.51143	3.55925e-08	2.5849e-07	0	0	0	24.84	42.09	32.75
TRINITY_DN12073_c0_g1	cond_T0	cond_T12	50.2578	236.633	143.445	-2.23023	0.40634	-5.48859	4.05143e-08	2.91683e-07	65.6	18.5	59.59	283.02	222.88	261.6
TRINITY_DN10822_c0_g1	cond_T0	cond_T12	39.9794	188.586	114.283	-2.2468	0.409868	-5.48177	4.21099e-08	3.01956e-07	20.16	55.15	33.76	166.97	259.24	192.06
TRINITY_DN9423_c0_g1	cond_T0	cond_T12	6.3388	156.434	81.3864	-4.64432	0.848755	-5.47192	4.4518e-08	3.18084e-07	1.9	12.04	3.27	58.38	342.03	121.75
TRINITY_DN5725_c0_g2	cond_T0	cond_T12	4.79219	178.234	91.5132	-5.23033	0.958279	-5.45804	4.81411e-08	3.41249e-07	0	2.16	11.2	349.92	111.64	113.08
TRINITY_DN22977_c0_g1	cond_T0	cond_T12	0	39.3647	19.6823	-7.64244	1.40052	-5.45686	4.84617e-08	3.43451e-07	0	0	0	26.79	29.44	70.51
TRINITY_DN14421_c0_g1	cond_T0	cond_T12	17.1044	183.259	100.182	-3.42705	0.628172	-5.45559	4.88115e-08	3.45785e-07	6.27	8.98	32.21	277.52	145.03	169.91
TRINITY_DN11004_c0_g1	cond_T0	cond_T12	17.8261	94.1573	55.9917	-2.41247	0.443318	-5.44186	5.2727e-08	3.71123e-07	12.74	26.05	9.99	74.53	109.86	122.13
TRINITY_DN17457_c1_g2	cond_T0	cond_T12	2.44526	63.2853	32.8653	-4.67953	0.859962	-5.44156	5.28157e-08	3.71446e-07	3.61	3.41	0	75.59	106.3	27.35
TRINITY_DN35144_c0_g1	cond_T0	cond_T12	0	36.0259	18.0129	-7.51428	1.38848	-5.41188	6.23677e-08	4.33517e-07	0	0	0	55.54	20.94	39.49
TRINITY_DN16641_c0_g1	cond_T0	cond_T12	7.62011	70.7978	39.2089	-3.22831	0.59856	-5.39346	6.9113e-08	4.75643e-07	4.37	6.11	10.85	87.12	107.69	37.95
TRINITY_DN18985_c1_g1	cond_T0	cond_T12	0	27.2829	13.6415	-7.11445	1.32419	-5.3727	7.75669e-08	5.29221e-07	0	0	0	27.33	32.01	29.67
TRINITY_DN20909_c0_g1	cond_T0	cond_T12	0	27.2829	13.6415	-7.11445	1.32419	-5.3727	7.75669e-08	5.29221e-07	0	0	0	27.33	32.01	29.67
TRINITY_DN28272_c1_g1	cond_T0	cond_T12	82.4814	461.266	271.874	-2.48667	0.46309	-5.36973	7.88546e-08	5.36716e-07	35.37	95.39	95.42	334.3	464.74	699.28
TRINITY_DN12288_c0_g1	cond_T0	cond_T12	7.29518	46.1403	26.7177	-2.68333	0.500318	-5.36325	8.17379e-08	5.5512e-07	4.56	10.78	3.62	50.39	59.67	41.42
TRINITY_DN16986_c0_g1	cond_T0	cond_T12	9.3412	45.8631	27.6022	-2.30539	0.430901	-5.35017	8.78733e-08	5.93236e-07	8.94	12.04	5.34	42.59	59.48	48.35
TRINITY_DN43663_c0_g1	cond_T0	cond_T12	149.467	759.58	454.524	-2.3477	0.438858	-5.34956	8.81672e-08	5.95102e-07	80.43	229.59	97.14	665.94	1106.32	721.82
TRINITY_DN23400_c0_g1	cond_T0	cond_T12	6.17238	52.1315	29.152	-3.09546	0.579248	-5.34393	9.09528e-08	6.12083e-07	3.61	6.83	5.51	53.41	85.56	32.75
TRINITY_DN2807_c1_g2	cond_T0	cond_T12	14.8895	93.8122	54.3508	-2.66617	0.499435	-5.33837	9.37863e-08	6.29658e-07	12.17	22.82	5.68	98.3	134.56	75.32
TRINITY_DN23947_c0_g1	cond_T0	cond_T12	0	30.4908	15.2454	-7.27544	1.36553	-5.32794	9.93312e-08	6.65834e-07	0	0	0	37.62	42.28	20.03
TRINITY_DN28428_c0_g1	cond_T0	cond_T12	0	32.1274	16.0637	-7.34943	1.38602	-5.30253	1.14206e-07	7.5941e-07	0	0	0	24.13	28.06	52.4
TRINITY_DN10120_c0_g1	cond_T0	cond_T12	35.4773	166.718	101.098	-2.23545	0.422108	-5.29592	1.18419e-07	7.8451e-07	32.7	36.83	29.45	99.37	292.63	158.54
TRINITY_DN9593_c0_g1	cond_T0	cond_T12	1.07306	34.7675	17.9203	-5.0254	0.950468	-5.2873	1.24138e-07	8.20643e-07	0.95	1.44	0.52	37.62	47.62	28.32
TRINITY_DN10927_c0_g1	cond_T0	cond_T12	10.7563	79.1345	44.9454	-2.90165	0.550863	-5.26746	1.38326e-07	9.07558e-07	3.23	15.99	10.33	63.52	104.72	90.35
TRINITY_DN10784_c0_g1	cond_T0	cond_T12	4.076	76.8553	40.4656	-4.26331	0.812436	-5.24757	1.5412e-07	1.0021e-06	1.71	8.08	0.69	68.32	146.22	41.42
TRINITY_DN25742_c0_g1	cond_T0	cond_T12	25.6773	0	12.8387	7.2459	1.38278	5.24008	1.60506e-07	1.04025e-06	32.9	20.3	20.32	0	0	0
TRINITY_DN59598_c0_g1	cond_T0	cond_T12	193.932	46.1006	120.016	2.07179	0.396296	5.22787	1.71473e-07	1.1069e-06	151.93	266.78	115.74	58.73	47.62	42.96
TRINITY_DN37288_c0_g1	cond_T0	cond_T12	3.18602	33.07	18.128	-3.37001	0.645428	-5.22136	1.77612e-07	1.14241e-06	2.85	1.26	5.34	37.09	39.91	31.4
TRINITY_DN10380_c0_g2	cond_T0	cond_T12	1.51406	36.5018	19.0079	-4.66258	0.893595	-5.21777	1.81086e-07	1.16256e-06	0	2.52	1.38	33.18	55.13	31.79
TRINITY_DN15027_c0_g3	cond_T0	cond_T12	0	27.8241	13.9121	-7.14172	1.37374	-5.19875	2.00635e-07	1.27841e-06	0	0	0	37.44	22.13	31.4
TRINITY_DN14875_c0_g2	cond_T0	cond_T12	13.3675	59.3791	36.3733	-2.16395	0.416399	-5.19681	2.02737e-07	1.2906e-06	10.84	16.53	9.3	51.46	87.14	56.83
TRINITY_DN36621_c0_g1	cond_T0	cond_T12	61.305	3.08224	32.1936	4.32024	0.83326	5.18475	2.16309e-07	1.37161e-06	123.02	32.7	23.77	2.31	3.36	4.62
TRINITY_DN25400_c0_g1	cond_T0	cond_T12	0	32.646	16.323	-7.37214	1.42533	-5.17224	2.31309e-07	1.46101e-06	0	0	0	33.36	18.57	53.17
TRINITY_DN19421_c0_g1	cond_T0	cond_T12	1.14798	43.0527	22.1003	-5.31243	1.02717	-5.17191	2.31711e-07	1.46328e-06	0	2.52	0	36.55	70.94	33.9
TRINITY_DN13219_c0_g1	cond_T0	cond_T12	5.06615	42.5517	23.8089	-3.08588	0.597244	-5.16686	2.38062e-07	1.49893e-06	3.23	3.77	6.54	44.72	64.61	30.24
TRINITY_DN8324_c0_g1	cond_T0	cond_T12	9.54945	43.146	26.3477	-2.17048	0.420212	-5.16519	2.4019e-07	1.51149e-06	9.89	4.67	12.06	40.99	54.34	46.43
TRINITY_DN15859_c0_g1	cond_T0	cond_T12	0	48.0656	24.0328	-7.93166	1.54166	-5.14489	2.67684e-07	1.67092e-06	0	0	0	9.94	75.09	72.62
TRINITY_DN18226_c0_g1	cond_T0	cond_T12	36.8997	0	18.4498	7.76561	1.50989	5.14315	2.70169e-07	1.68488e-06	26.43	61.44	14.3	0	0	0
TRINITY_DN24585_c0_g1	cond_T0	cond_T12	5.08274	40.5203	22.8015	-3.01049	0.587345	-5.12559	2.9661e-07	1.83799e-06	2.85	5.39	6.37	56.25	30.63	43.92
TRINITY_DN27639_c0_g1	cond_T0	cond_T12	5.20686	43.5624	24.3846	-3.04354	0.594485	-5.11962	3.0615e-07	1.89122e-06	7.8	3.23	4.48	64.06	47.62	30.24
TRINITY_DN17970_c0_g1	cond_T0	cond_T12	16.7365	75.1375	45.937	-2.17885	0.425786	-5.11724	3.10041e-07	1.91297e-06	11.98	24.25	10.33	73.28	74.1	96.51
TRINITY_DN18740_c0_g2	cond_T0	cond_T12	39.1873	237.593	138.39	-2.59872	0.509097	-5.10457	3.31547e-07	2.03558e-06	42.97	21.2	47.19	291.89	388.86	102.87
TRINITY_DN6284_c0_g1	cond_T0	cond_T12	140.77	1521.04	830.907	-3.43493	0.674924	-5.08936	3.59271e-07	2.19195e-06	48.11	221.33	110.92	1164.92	1982.45	1827.75
TRINITY_DN14591_c0_g1	cond_T0	cond_T12	95.8934	9.80506	52.8492	3.29038	0.648509	5.07376	3.90036e-07	2.36861e-06	141.47	88.57	44.09	18.28	10.87	3.27
TRINITY_DN18738_c1_g1	cond_T0	cond_T12	1.1314	31.6967	16.4141	-4.87887	0.963386	-5.06429	4.09919e-07	2.48007e-06	0	2.34	1.21	32.29	32.21	38.53
TRINITY_DN7687_c0_g1	cond_T0	cond_T12	16.7868	176.192	96.4893	-3.3987	0.672439	-5.05429	4.31999e-07	2.60347e-06	9.7	21.92	13.61	77.37	398.35	114.43
TRINITY_DN29237_c0_g1	cond_T0	cond_T12	10.7724	55.5904	33.1814	-2.37442	0.47162	-5.03461	4.78815e-07	2.8656e-06	8.75	9.52	10.51	75.24	72.12	34.87
TRINITY_DN29415_c0_g1	cond_T0	cond_T12	3.22778	62.4432	32.8355	-4.27974	0.851993	-5.02321	5.08147e-07	3.02277e-06	2.47	0.9	5.68	32.83	131.2	43.54
TRINITY_DN51159_c0_g1	cond_T0	cond_T12	51.9236	345.751	198.837	-2.73985	0.5505	-4.97702	6.45716e-07	3.78488e-06	28.14	89.11	24.11	266.52	542	329.03
TRINITY_DN78174_c0_g1	cond_T0	cond_T12	0	23.6199	11.8099	-6.90634	1.3877	-4.97682	6.46379e-07	3.78746e-06	0	0	0	23.78	27.47	25.81
TRINITY_DN23292_c0_g1	cond_T0	cond_T12	0	27.2428	13.6214	-7.11351	1.43265	-4.96527	6.86063e-07	4.00345e-06	0	0	0	20.76	47.22	22.15
TRINITY_DN5382_c0_g1	cond_T0	cond_T12	16.1205	84.7341	50.4273	-2.38744	0.481816	-4.95508	7.23005e-07	4.20172e-06	20.16	7.19	19.46	91.92	131.6	54.52
TRINITY_DN35687_c0_g1	cond_T0	cond_T12	0	27.0087	13.5043	-7.10081	1.43385	-4.95226	7.3355e-07	4.25647e-06	0	0	0	28.75	42.88	16.95
TRINITY_DN2396_c0_g1	cond_T0	cond_T12	29.2877	143.457	86.3723	-2.29444	0.465239	-4.93175	8.14947e-07	4.69277e-06	30.61	34.31	16.88	101.85	261.81	111.15
TRINITY_DN7489_c0_g2	cond_T0	cond_T12	1.51406	35.063	18.2885	-4.60016	0.932814	-4.93148	8.16075e-07	4.69847e-06	0.38	3.23	0.69	23.6	50.39	41.03
TRINITY_DN19083_c1_g1	cond_T0	cond_T12	0	26.8666	13.4333	-7.09261	1.43893	-4.9291	8.26097e-07	4.75135e-06	0	0	0	16.5	36.75	34.87
TRINITY_DN5987_c0_g1	cond_T0	cond_T12	210.384	1004.73	607.559	-2.25706	0.457953	-4.92859	8.28248e-07	4.76211e-06	123.4	280.79	172.41	695.93	1878.12	756.11
TRINITY_DN11685_c0_g1	cond_T0	cond_T12	8.98371	44.1808	26.5822	-2.30772	0.469153	-4.9189	8.70314e-07	4.98125e-06	7.99	10.06	6.89	32.65	63.82	47.77
TRINITY_DN8686_c0_g1	cond_T0	cond_T12	65.5112	366.979	216.245	-2.48688	0.506451	-4.91042	9.08833e-07	5.18515e-06	41.07	35.75	104.55	307.69	279.4	598.14
TRINITY_DN33436_c0_g1	cond_T0	cond_T12	2.19648	66.2007	34.1986	-4.93236	1.00689	-4.89862	9.6513e-07	5.48519e-06	0	0	6.2	106.29	62.24	46.62
TRINITY_DN4677_c0_g2	cond_T0	cond_T12	10.5395	51.4332	30.9864	-2.30363	0.47028	-4.89843	9.66048e-07	5.48949e-06	7.42	12.58	9.13	38.68	76.86	53.17
TRINITY_DN9135_c0_g1	cond_T0	cond_T12	4.56681	82.1989	43.3829	-4.16353	0.850025	-4.89813	9.6754e-07	5.49705e-06	4.94	1.26	6.54	53.23	187.32	35.06
TRINITY_DN22314_c0_g2	cond_T0	cond_T12	17.677	117.632	67.6543	-2.7313	0.557824	-4.89635	9.76326e-07	5.54234e-06	17.3	5.39	27.56	174.6	97.61	107.68
TRINITY_DN10954_c0_g1	cond_T0	cond_T12	7.70302	57.694	32.6985	-2.92422	0.598379	-4.88691	1.02433e-06	5.78971e-06	4.37	11.14	5.68	80.2	76.07	32.94
TRINITY_DN8065_c0_g1	cond_T0	cond_T12	380.695	69.3292	225.012	2.45766	0.503718	4.87904	1.06602e-06	6.00742e-06	336.75	538.22	179.3	50.75	54.93	117.7
TRINITY_DN9818_c0_g1	cond_T0	cond_T12	107.863	21.1103	64.4867	2.35506	0.484527	4.86053	1.17069e-06	6.56498e-06	172.27	49.76	90.42	15.44	27.47	27.16
TRINITY_DN14860_c1_g1	cond_T0	cond_T12	0	26.3214	13.1607	-7.06384	1.45484	-4.85541	1.20135e-06	6.71887e-06	0	0	0	20.05	45.84	21
TRINITY_DN8450_c0_g1	cond_T0	cond_T12	8.593	98.8634	53.7282	-3.54391	0.730651	-4.85035	1.23244e-06	6.8702e-06	3.23	18.14	2.07	102.38	121.72	99.21
TRINITY_DN10469_c1_g1	cond_T0	cond_T12	0	25.7385	12.8693	-7.03149	1.45276	-4.8401	1.29776e-06	7.20829e-06	0	0	0	19.52	44.26	21
TRINITY_DN34763_c0_g1	cond_T0	cond_T12	52.8179	12.9405	32.8792	2.03693	0.421472	4.83289	1.34563e-06	7.45841e-06	73.78	37.91	38.93	18.28	12.25	11.75
TRINITY_DN4020_c1_g2	cond_T0	cond_T12	3.62702	36.7523	20.1897	-3.3587	0.697239	-4.81714	1.4563e-06	8.02865e-06	1.9	3.41	5.34	40.99	56.91	22.54
TRINITY_DN16954_c0_g1	cond_T0	cond_T12	0	25.1152	12.5576	-6.99389	1.45599	-4.80354	1.55888e-06	8.54711e-06	0	0	0	31.41	17.39	33.13
TRINITY_DN19725_c0_g1	cond_T0	cond_T12	0	36.9258	18.4629	-7.55194	1.57386	-4.79835	1.5998e-06	8.75873e-06	0	0	0	37.44	75.68	9.63
TRINITY_DN6298_c0_g2	cond_T0	cond_T12	21.3216	138.705	80.0135	-2.71057	0.565087	-4.79672	1.61282e-06	8.81808e-06	6.85	23.17	28.25	202.64	163.8	86.11
TRINITY_DN11667_c0_g1	cond_T0	cond_T12	21.8924	95.4652	58.6788	-2.12158	0.443006	-4.78905	1.67571e-06	9.14197e-06	28.14	22.1	12.23	135.74	116.38	59.72
TRINITY_DN15043_c0_g1	cond_T0	cond_T12	49.8702	265.077	157.474	-2.41605	0.505202	-4.78234	1.73264e-06	9.41936e-06	21.49	80.3	33.76	219.5	331.36	315.35
TRINITY_DN7881_c0_g1	cond_T0	cond_T12	131.033	30.2395	80.636	2.11715	0.443724	4.77133	1.83014e-06	9.91932e-06	120.36	80.3	168.1	19.7	27.66	49.51
TRINITY_DN33415_c0_g1	cond_T0	cond_T12	13.2348	59.4802	36.3575	-2.17291	0.45581	-4.76714	1.86856e-06	1.01146e-05	10.65	8.62	16.71	48.44	96.03	51.63
TRINITY_DN68456_c0_g1	cond_T0	cond_T12	0	28.2097	14.1049	-7.1618	1.50307	-4.76479	1.89051e-06	1.02237e-05	0	0	0	51.28	17.59	21.58
TRINITY_DN15030_c0_g1	cond_T0	cond_T12	30.9699	228.796	129.883	-2.89153	0.61238	-4.72179	2.33777e-06	1.24428e-05	14.83	51.02	18.26	132.37	425.61	200.15
TRINITY_DN14996_c0_g1	cond_T0	cond_T12	25.5852	115.295	70.4399	-2.16736	0.459034	-4.72155	2.34051e-06	1.24554e-05	36.32	21.74	14.64	143.73	169.53	64.73
TRINITY_DN14204_c0_g1	cond_T0	cond_T12	0	22.319	11.1595	-6.82496	1.45775	-4.68186	2.84283e-06	1.49301e-05	0	0	0	17.74	29.24	26.01
TRINITY_DN19610_c0_g1	cond_T0	cond_T12	58.2216	234.689	146.455	-2.01213	0.431089	-4.66756	3.04803e-06	1.59291e-05	48.68	35.75	78.02	143.37	391.43	240.03
TRINITY_DN11660_c0_g3	cond_T0	cond_T12	42.207	357.875	200.041	-3.08152	0.661028	-4.6617	3.13606e-06	1.6349e-05	51.72	4.85	64.24	469.69	365.55	327.87
TRINITY_DN56374_c0_g1	cond_T0	cond_T12	0	24.2117	12.1059	-6.94321	1.49405	-4.64724	3.36408e-06	1.74442e-05	0	0	0	18.45	41.69	19.65
TRINITY_DN12036_c0_g1	cond_T0	cond_T12	0.97296	49.5162	25.2446	-5.58067	1.2011	-4.64632	3.37912e-06	1.75174e-05	3.42	0	0	21.65	105.12	38.14
TRINITY_DN9830_c0_g1	cond_T0	cond_T12	6.67117	45.5853	26.1282	-2.76225	0.599282	-4.60927	4.04081e-06	2.07437e-05	7.8	2.52	7.92	74.17	41.89	31.79
TRINITY_DN6284_c0_g2	cond_T0	cond_T12	10.8976	143.664	77.281	-3.73548	0.81095	-4.60631	4.09885e-06	2.10237e-05	1.52	22.46	4.65	94.58	266.75	114.43
TRINITY_DN20683_c0_g1	cond_T0	cond_T12	0	25.0369	12.5185	-6.99166	1.52492	-4.58495	4.54089e-06	2.31827e-05	0	0	0	17.57	47.03	18.3
TRINITY_DN23567_c0_g1	cond_T0	cond_T12	0	25.2498	12.6249	-7.00323	1.53365	-4.56637	4.96239e-06	2.5116e-05	0	0	0	34.42	37.35	11.94
TRINITY_DN51073_c0_g1	cond_T0	cond_T12	4.75043	50.2107	27.4805	-3.41726	0.749306	-4.56056	5.10166e-06	2.57253e-05	0.95	1.8	9.65	45.6	49.4	67.81
TRINITY_DN16218_c0_g1	cond_T0	cond_T12	23.1731	137.719	80.4461	-2.56847	0.566544	-4.53358	5.79931e-06	2.90538e-05	32.13	21.2	12.92	152.25	246.6	57.41
TRINITY_DN14757_c0_g2	cond_T0	cond_T12	0	24.5126	12.2563	-6.95996	1.53747	-4.52688	5.98603e-06	2.99056e-05	0	0	0	38.68	28.26	13.48
TRINITY_DN51586_c0_g1	cond_T0	cond_T12	624.343	147.737	386.04	2.07962	0.459792	4.52297	6.09782e-06	3.04211e-05	760.2	291.39	728.21	77.37	166.97	236.95
TRINITY_DN10920_c0_g1	cond_T0	cond_T12	7.71046	57.5133	32.6119	-2.89249	0.640303	-4.51738	6.26104e-06	3.11833e-05	11.03	7.01	3.62	45.43	112.23	34.48
TRINITY_DN7941_c0_g1	cond_T0	cond_T12	76.8993	333.349	205.124	-2.11997	0.469429	-4.51607	6.29985e-06	3.13583e-05	29.66	99.17	80.26	245.94	443.6	400.88
TRINITY_DN13779_c1_g1	cond_T0	cond_T12	8.76694	38.2476	23.5073	-2.11372	0.471038	-4.48737	7.2109e-06	3.5617e-05	12.17	7.37	6.03	48.09	47.42	29.86
TRINITY_DN13600_c0_g1	cond_T0	cond_T12	13.2268	72.9237	43.0752	-2.47798	0.55553	-4.46057	8.17409e-06	4.0101e-05	6.46	17.96	12.06	45.43	115.2	79.75
TRINITY_DN2062_c2_g1	cond_T0	cond_T12	7.35413	41.9086	24.6314	-2.53338	0.572654	-4.42393	9.69209e-06	4.70261e-05	1.52	7.37	10.68	40.1	52.95	43.54
TRINITY_DN74161_c0_g1	cond_T0	cond_T12	11.0721	66.7173	38.8947	-2.59177	0.585873	-4.42378	9.69884e-06	4.70522e-05	8.94	5.75	15.5	116.4	52.95	47
TRINITY_DN70526_c0_g1	cond_T0	cond_T12	0	34.037	17.0185	-7.43283	1.69449	-4.38646	1.1521e-05	5.52308e-05	0	0	0	78.61	10.47	20.42
TRINITY_DN3135_c2_g1	cond_T0	cond_T12	8.59246	39.4379	24.0152	-2.204	0.503737	-4.37531	1.21261e-05	5.78871e-05	9.13	10.6	4.13	48.26	49.79	31.01
TRINITY_DN17364_c0_g1	cond_T0	cond_T12	17.809	96.0668	56.9379	-2.43258	0.556434	-4.37174	1.23262e-05	5.87621e-05	19.39	18.5	12.57	121.55	156.89	37.56
TRINITY_DN2531_c7_g1	cond_T0	cond_T12	18.1111	240.406	129.259	-3.73622	0.858755	-4.35074	1.35678e-05	6.4363e-05	3.23	17.96	27.56	94.22	574.01	137.74
TRINITY_DN10040_c0_g2	cond_T0	cond_T12	2.20446	39.5098	20.8572	-4.18997	0.966741	-4.33411	1.46349e-05	6.91838e-05	0.95	3.41	1.72	19.7	87.73	24.47
TRINITY_DN10087_c0_g1	cond_T0	cond_T12	1.41396	35.0556	18.2348	-4.62732	1.06846	-4.33084	1.48541e-05	7.01809e-05	2.28	2.16	0	14.2	64.42	37.95
TRINITY_DN15411_c0_g1	cond_T0	cond_T12	0	27.1115	13.5558	-7.10448	1.64316	-4.32367	1.53453e-05	7.22709e-05	0	0	0	53.59	11.46	22.35
TRINITY_DN7925_c0_g1	cond_T0	cond_T12	14.8981	83.8347	49.3664	-2.50154	0.579139	-4.31942	1.5644e-05	7.35661e-05	11.03	20.84	9.13	53.23	159.06	65.5
TRINITY_DN22714_c0_g1	cond_T0	cond_T12	7.3278	47.3483	27.338	-2.67974	0.62172	-4.31021	1.63102e-05	7.65399e-05	10.84	6.11	4.31	79.49	47.22	28.13
TRINITY_DN25346_c0_g1	cond_T0	cond_T12	0	21.8242	10.9121	-6.79213	1.57592	-4.30996	1.63285e-05	7.66156e-05	0	0	0	35.49	22.33	14.45
TRINITY_DN11015_c0_g1	cond_T0	cond_T12	3.31068	35.792	19.5513	-3.46098	0.803851	-4.30551	1.66605e-05	7.80901e-05	2.28	5.57	1.21	22.89	58.69	35.83
TRINITY_DN20727_c0_g1	cond_T0	cond_T12	201.005	29.222	115.113	2.78139	0.64728	4.29704	1.73092e-05	8.0927e-05	67.31	346.72	126.94	42.41	28.85	23.89
TRINITY_DN10841_c0_g1	cond_T0	cond_T12	2.59456	54.2335	28.414	-4.32789	1.00901	-4.28926	1.79268e-05	8.36191e-05	7.8	0	0	50.04	64.61	61.64
TRINITY_DN1384_c0_g4	cond_T0	cond_T12	8.88362	54.4823	31.6829	-2.6179	0.610405	-4.2888	1.79642e-05	8.37707e-05	9.51	9.16	5.68	41.52	107.1	31.79
TRINITY_DN10521_c0_g1	cond_T0	cond_T12	46.6398	4.72776	25.6838	3.31745	0.778618	4.26069	2.03801e-05	9.39041e-05	52.86	32.16	47.36	5.86	0	9.25
TRINITY_DN16089_c0_g1	cond_T0	cond_T12	9.99843	53.3216	31.66	-2.41615	0.57044	-4.23559	2.27948e-05	0.000104422	10.46	9.88	7.58	93.51	47.22	32.17
TRINITY_DN9122_c0_g1	cond_T0	cond_T12	12.4369	53.4767	32.9568	-2.12007	0.501786	-4.22506	2.38882e-05	0.000109196	5.13	12.04	17.4	62.64	69.16	43.15
TRINITY_DN23387_c0_g1	cond_T0	cond_T12	10.3559	62.11	36.233	-2.58764	0.616927	-4.19439	2.73601e-05	0.000123951	11.22	12.4	5.51	30.7	119.35	55.87
TRINITY_DN7315_c0_g1	cond_T0	cond_T12	2.1627	28.9162	15.5395	-3.75193	0.895166	-4.19133	2.7733e-05	0.000125523	2.28	3.05	0.86	48.97	27.86	16.95
TRINITY_DN7983_c0_g1	cond_T0	cond_T12	2.6037	35.0126	18.8082	-3.78443	0.903475	-4.18875	2.80501e-05	0.00012679	0.57	5.21	1.21	23.07	65.01	27.74
TRINITY_DN15672_c0_g2	cond_T0	cond_T12	4.94088	31.0123	17.9766	-2.64504	0.631896	-4.18588	2.84058e-05	0.000128329	5.7	3.59	4.31	20.23	48.41	33.52
TRINITY_DN28581_c0_g1	cond_T0	cond_T12	0	19.4681	9.73404	-6.62687	1.58619	-4.17786	2.9427e-05	0.000132468	0	0	0	23.42	16.4	24.08
TRINITY_DN8261_c1_g1	cond_T0	cond_T12	611.467	3774.39	2192.93	-2.62618	0.629669	-4.17074	3.03613e-05	0.000136403	334.85	961.47	368.93	3522.07	6290.76	2643.19
TRINITY_DN46440_c0_g1	cond_T0	cond_T12	4.05888	42.7446	23.4017	-3.36333	0.806549	-4.17002	3.04572e-05	0.000136816	8.18	0	3.96	62.28	29.64	46.23
TRINITY_DN14729_c1_g2	cond_T0	cond_T12	0	21.9048	10.9524	-6.79811	1.63655	-4.15393	3.26818e-05	0.000145908	0	0	0	30.17	32.41	10.4
TRINITY_DN66670_c0_g1	cond_T0	cond_T12	14.6402	102.4	58.5199	-2.80824	0.67855	-4.1386	3.49435e-05	0.000155309	14.07	13.47	13.78	46.31	240.27	56.64
TRINITY_DN17254_c0_g1	cond_T0	cond_T12	4.55822	48.5966	26.5774	-3.40616	0.823408	-4.13666	3.52396e-05	0.000156543	6.08	2.87	4.48	12.6	66.39	80.14
TRINITY_DN24450_c0_g1	cond_T0	cond_T12	0	21.7955	10.8978	-6.79034	1.64612	-4.12505	3.70647e-05	0.000164093	0	0	0	37.26	23.12	11.17
TRINITY_DN4187_c0_g2	cond_T0	cond_T12	8.60167	45.943	27.2723	-2.42093	0.587196	-4.12287	3.74177e-05	0.000165591	6.27	3.77	13.61	63.7	54.14	31.79
TRINITY_DN78340_c0_g1	cond_T0	cond_T12	30.7944	6.4334	18.6139	2.25635	0.547926	4.11798	3.8221e-05	0.000168993	27.57	28.74	29.28	2.66	7.9	10.4
TRINITY_DN17362_c0_g1	cond_T0	cond_T12	3.17742	26.4483	14.8129	-3.05206	0.744093	-4.10172	4.10091e-05	0.000180499	3.99	2.52	1.89	29.63	39.52	16.57
TRINITY_DN20345_c0_g1	cond_T0	cond_T12	8.38543	36.4089	22.3972	-2.13637	0.52191	-4.09337	4.25146e-05	0.000186763	4.18	7.55	11.02	44.18	45.25	30.24
TRINITY_DN17680_c0_g1	cond_T0	cond_T12	13.9006	72.1689	43.0348	-2.37732	0.581615	-4.08744	4.36152e-05	0.000191277	11.03	5.21	23.42	56.78	119.15	62.41
TRINITY_DN9367_c0_g1	cond_T0	cond_T12	17.2868	86.209	51.7479	-2.32949	0.57068	-4.08196	4.46573e-05	0.000195596	5.51	20.48	21.18	108.95	122.31	51.63
TRINITY_DN23129_c0_g1	cond_T0	cond_T12	1.70512	26.5138	14.1095	-3.91993	0.960575	-4.08082	4.48772e-05	0.000196407	3.42	0	2.41	33.54	37.15	15.8
TRINITY_DN7939_c0_g1	cond_T0	cond_T12	2.29596	86.1138	44.2049	-5.26296	1.29998	-4.0485	5.15463e-05	0.00022381	0	5.93	0	88.9	178.82	19.46
TRINITY_DN18878_c0_g1	cond_T0	cond_T12	10.3319	57.4033	33.8676	-2.49167	0.616469	-4.04184	5.30343e-05	0.000229978	4.37	14.55	8.96	65.83	89.31	33.71
TRINITY_DN9086_c0_g1	cond_T0	cond_T12	75.2213	771.217	423.219	-3.35918	0.833067	-4.0323	5.5233e-05	0.000238842	50.77	138.87	15.33	730.18	1000.02	792.71
TRINITY_DN17227_c0_g1	cond_T0	cond_T12	18.6075	0	9.30377	6.78063	1.68266	4.02971	5.58465e-05	0.00024125	22.63	10.24	19.98	0	0	0
TRINITY_DN1757_c1_g1	cond_T0	cond_T12	3.5349	33.982	18.7584	-3.26203	0.812052	-4.01702	5.89393e-05	0.00025358	5.32	5.03	0	29.28	55.33	27.55
TRINITY_DN30088_c0_g1	cond_T0	cond_T12	11.1962	45.41	28.3031	-2.03051	0.505824	-4.01426	5.96318e-05	0.000256301	9.51	15.81	4.65	38.15	64.61	46.23
TRINITY_DN31308_c0_g1	cond_T0	cond_T12	0.97296	28.4474	14.7102	-4.78011	1.19433	-4.00235	6.2717e-05	0.00026851	3.04	0	0	25.55	48.81	19.46
TRINITY_DN11254_c0_g1	cond_T0	cond_T12	3.90958	52.0778	27.9937	-3.73363	0.933519	-3.99953	6.34697e-05	0.000271528	3.99	2.52	3.96	77.01	9.48	79.75
TRINITY_DN6626_c0_g1	cond_T0	cond_T12	313.386	38.3878	175.887	3.02682	0.760449	3.9803	6.88271e-05	0.000293194	274.95	141.56	463.83	9.05	96.43	24.47
TRINITY_DN353_c6_g1	cond_T0	cond_T12	8.21894	61.4773	34.8481	-2.9237	0.739265	-3.95488	7.65734e-05	0.000323359	1.52	14.91	4.65	44.89	104.72	53.17
TRINITY_DN8501_c0_g1	cond_T0	cond_T12	20.1965	85.2677	52.7321	-2.07631	0.525933	-3.94785	7.88566e-05	0.000332299	21.87	14.73	20.32	144.62	92.67	39.88
TRINITY_DN78373_c0_g1	cond_T0	cond_T12	68.4033	14.1124	41.2579	2.27381	0.576219	3.94609	7.94377e-05	0.000334665	34.8	106.71	43.58	15.44	15.61	15.41
TRINITY_DN15991_c0_g1	cond_T0	cond_T12	0	22.4815	11.2408	-6.83556	1.7348	-3.94026	8.13924e-05	0.000342307	0	0	0	32.83	34.38	6.74
TRINITY_DN4782_c0_g1	cond_T0	cond_T12	88.5921	1273.37	680.984	-3.84388	0.977077	-3.93406	8.35227e-05	0.000350703	197.75	12.93	53.22	1260.56	2151.39	792.9
TRINITY_DN11434_c0_g1	cond_T0	cond_T12	0.97296	25.4913	13.2321	-4.61857	1.17578	-3.92808	8.56276e-05	0.000359142	3.23	0	0	36.2	26.87	20.03
TRINITY_DN6370_c0_g1	cond_T0	cond_T12	103.475	19.879	61.6772	2.37847	0.60572	3.92667	8.61283e-05	0.000361064	100.4	155.75	30.83	22.71	24.7	16.57
TRINITY_DN10078_c0_g1	cond_T0	cond_T12	15.2985	115.066	65.1823	-2.92171	0.74474	-3.92313	8.74068e-05	0.000366153	3.23	25.15	12.75	57.85	134.96	182.24
TRINITY_DN13909_c0_g1	cond_T0	cond_T12	91.874	15.0535	53.4637	2.61462	0.666729	3.92156	8.79781e-05	0.000368274	86.9	107.97	60.8	20.05	2.77	24.85
TRINITY_DN31947_c0_g1	cond_T0	cond_T12	121.624	1068.46	595.043	-3.13619	0.800321	-3.91867	8.90392e-05	0.00037235	23.58	176.23	126.59	879.94	1481.15	1140.8
TRINITY_DN11752_c0_g1	cond_T0	cond_T12	0.366079	23.188	11.777	-5.91947	1.5159	-3.90493	9.42518e-05	0.000392652	0	0	1.03	18.81	44.66	12.91
TRINITY_DN24161_c0_g1	cond_T0	cond_T12	0	18.5938	9.29688	-6.5605	1.68009	-3.90485	9.42855e-05	0.000392697	0	0	0	23.42	12.65	24.47
TRINITY_DN25397_c0_g1	cond_T0	cond_T12	0	18.3911	9.19556	-6.54541	1.67943	-3.89741	9.72273e-05	0.000404158	0	0	0	26.44	20.75	13.48
TRINITY_DN9658_c0_g1	cond_T0	cond_T12	4.5748	25.4934	15.0341	-2.46837	0.634308	-3.89144	9.96524e-05	0.000413582	5.7	3.59	3.1	34.96	27.27	21.38
TRINITY_DN5878_c0_g4	cond_T0	cond_T12	0	20.1254	10.0627	-6.67569	1.71599	-3.89029	0.000100124	0.000415439	0	0	0	9.05	28.85	27.93
TRINITY_DN6010_c0_g1	cond_T0	cond_T12	6.92971	37.1412	22.0355	-2.43704	0.628073	-3.88018	0.00010438	0.000431307	3.23	6.29	9.65	55.36	39.52	26.2
TRINITY_DN19220_c0_g1	cond_T0	cond_T12	0	20.9281	10.464	-6.73237	1.73593	-3.87824	0.000105214	0.000434437	0	0	0	8.34	34.97	25.62
TRINITY_DN17932_c0_g1	cond_T0	cond_T12	0	18.3215	9.16076	-6.54018	1.69326	-3.86247	0.000112245	0.000462071	0	0	0	24.13	23.71	11.56
TRINITY_DN15382_c0_g1	cond_T0	cond_T12	6.92111	30.4417	18.6814	-2.15668	0.559374	-3.85553	0.00011548	0.000474351	4.37	8.26	6.54	25.91	44.66	29.28
TRINITY_DN13143_c0_g3	cond_T0	cond_T12	9.75019	86.0764	47.9133	-3.15689	0.823896	-3.83166	0.00012728	0.000519043	0	14.37	12.4	93.34	103.14	84.57
TRINITY_DN8753_c0_g3	cond_T0	cond_T12	51.5785	229.261	140.42	-2.1551	0.563059	-3.82748	0.000129463	0.000527396	17.68	43.12	79.75	329.51	159.06	251.01
TRINITY_DN20635_c0_g1	cond_T0	cond_T12	1.29728	43.5388	22.4181	-5.00425	1.31	-3.82003	0.000133435	0.000542477	4.18	0	0	21.12	103.54	21.38
TRINITY_DN8785_c0_g1	cond_T0	cond_T12	10.3485	66.1833	38.2659	-2.69166	0.705262	-3.81654	0.000135336	0.000549873	4.18	15.63	7.92	72.04	117.37	30.05
TRINITY_DN30800_c0_g1	cond_T0	cond_T12	19.0337	0	9.51683	6.81061	1.78546	3.81449	0.000136463	0.000554322	7.99	20.12	24.29	0	0	0
TRINITY_DN20152_c0_g2	cond_T0	cond_T12	5.75655	32.3021	19.0293	-2.49481	0.65542	-3.80643	0.000140985	0.000571668	4.18	4.13	8.27	20.58	33.99	49.89
TRINITY_DN11946_c0_g1	cond_T0	cond_T12	6.18097	32.2735	19.2272	-2.39832	0.630188	-3.80573	0.000141388	0.000573165	2.66	5.03	9.13	47.02	33.2	24.85
TRINITY_DN38252_c0_g1	cond_T0	cond_T12	27.6937	1.88988	14.7918	3.88969	1.02712	3.787	0.000152477	0.000615407	12.93	24.61	37.72	3.37	0	3.27
TRINITY_DN5917_c0_g1	cond_T0	cond_T12	48.232	249.364	148.798	-2.37487	0.627364	-3.78548	0.000153413	0.000619109	16.16	79.22	34.79	162.54	447.94	213.83
TRINITY_DN14005_c0_g1	cond_T0	cond_T12	13.2766	79.3377	46.3071	-2.58272	0.682376	-3.7849	0.000153772	0.000620485	9.7	8.98	17.91	38.68	176.06	50.09
TRINITY_DN5562_c0_g1	cond_T0	cond_T12	5.19887	38.9786	22.0888	-2.89154	0.765523	-3.77721	0.000158594	0.000639109	6.66	0	7.75	33.71	56.71	37.18
TRINITY_DN21793_c0_g1	cond_T0	cond_T12	8.40201	33.7839	21.093	-2.02538	0.536304	-3.77656	0.000159008	0.000640627	4.18	8.8	10.16	44.72	36.36	29.28
TRINITY_DN13316_c0_g1	cond_T0	cond_T12	2.63632	33.0925	17.8644	-3.598	0.954564	-3.76926	0.000163731	0.00065864	7.42	0	1.38	26.08	39.91	41.61
TRINITY_DN18387_c0_g1	cond_T0	cond_T12	4.05942	26.0865	15.073	-2.71212	0.720876	-3.76225	0.000168389	0.00067634	1.71	7.01	1.89	30.17	28.85	26.2
TRINITY_DN34830_c0_g1	cond_T0	cond_T12	0	19.8606	9.93031	-6.65646	1.77042	-3.75982	0.000170033	0.00068246	0	0	0	32.12	25.49	8.28
TRINITY_DN10827_c0_g3	cond_T0	cond_T12	88.9204	17.2335	53.077	2.37068	0.631589	3.75352	0.000174366	0.000698204	165.43	37.55	56.84	10.11	18.18	28.32
TRINITY_DN10462_c0_g1	cond_T0	cond_T12	8.10171	32.8769	20.4893	-2.0128	0.5363	-3.75313	0.000174643	0.000699231	9.51	6.47	6.72	49.15	33.79	23.89
TRINITY_DN2361_c2_g1	cond_T0	cond_T12	13.2022	55.2355	34.2189	-2.07872	0.554694	-3.74751	0.000178601	0.000714321	4.56	13.83	16.71	70.45	73.5	37.37
TRINITY_DN10504_c0_g1	cond_T0	cond_T12	3.21918	27.7192	15.4692	-3.11212	0.830503	-3.74727	0.000178769	0.000714826	2.66	2.52	3.27	25.2	52.95	13.87
TRINITY_DN2198_c1_g1	cond_T0	cond_T12	0	19.3179	9.65894	-6.61546	1.76568	-3.7467	0.000179179	0.000716293	0	0	0	25.91	9.09	26.78
TRINITY_DN11554_c0_g1	cond_T0	cond_T12	18.849	78.3483	48.5986	-2.04886	0.551207	-3.71705	0.000201561	0.000801534	24.34	5.03	25.49	105.4	94.84	55.87
TRINITY_DN11603_c0_g1	cond_T0	cond_T12	10.3062	50.2027	30.2545	-2.28513	0.616424	-3.70707	0.000209667	0.000831438	11.03	9.34	9.47	21.12	90.1	55.09
TRINITY_DN10418_c0_g1	cond_T0	cond_T12	15.2727	108.182	61.7273	-2.8348	0.764923	-3.70599	0.000210567	0.000834712	6.08	31.44	4.31	79.85	168.55	106.72
TRINITY_DN6854_c1_g1	cond_T0	cond_T12	6.65575	65.6357	36.1457	-3.31457	0.896815	-3.69594	0.000219077	0.000865322	0	4.49	13.61	57.67	89.11	68.39
TRINITY_DN16112_c0_g2	cond_T0	cond_T12	3.31928	38.3935	20.8564	-3.55053	0.962282	-3.6897	0.000224521	0.000885591	0.57	3.95	3.62	76.3	13.44	34.48
TRINITY_DN16264_c0_g3	cond_T0	cond_T12	0	19.6646	9.83229	-6.64111	1.80258	-3.68423	0.000229393	0.000903869	0	0	0	23.42	8.3	31.98
TRINITY_DN11015_c0_g2	cond_T0	cond_T12	6.13062	26.481	16.3058	-2.1237	0.576564	-3.68338	0.000230163	0.000906692	4.56	7.19	4.65	26.44	39.32	21.58
TRINITY_DN19498_c0_g1	cond_T0	cond_T12	1.53064	27.9477	14.7392	-4.24733	1.15813	-3.6674	0.00024503	0.000961361	0	3.59	0	35.49	30.03	25.81

## Sheet: UP
ID GEN	sampleA	sampleB	baseMeanA	baseMeanB	baseMean	log2FoldChange	lfcSE	stat	pvalue	padj	cond_T0_rep1	cond_T0_rep2	cond_T0_rep3	cond_T12_rep1	cond_T12_rep2	cond_T12_rep3
TRINITY_DN2384_c3_g1	cond_T0	cond_T12	0	75.4341	37.717	-8.58216	1.37286	-6.25131	4.07019e-10	4.46973e-09	0	0	0	27.86	130.41	90.73
TRINITY_DN17797_c0_g1	cond_T0	cond_T12	0	71.9514	35.9757	-8.51402	1.50808	-5.6456	1.64609e-08	1.27666e-07	0	0	0	15.97	157.48	67.23
TRINITY_DN10142_c0_g3	cond_T0	cond_T12	0	68.5133	34.2567	-8.44317	1.35356	-6.23774	4.43943e-10	4.8223e-09	0	0	0	99.55	97.41	28.13
TRINITY_DN34011_c0_g1	cond_T0	cond_T12	0	68.0463	34.0231	-8.43302	1.2231	-6.89481	5.39373e-12	9.0157e-11	0	0	0	57.49	81.01	83.8
TRINITY_DN24074_c0_g1	cond_T0	cond_T12	0	62.9751	31.4876	-8.3208	1.22926	-6.76894	1.29726e-11	1.98509e-10	0	0	0	53.77	68.76	82.26
TRINITY_DN13567_c0_g2	cond_T0	cond_T12	0	59.7714	29.8857	-8.24518	1.26059	-6.54072	6.12232e-11	8.05392e-10	0	0	0	88.72	54.54	49.7
TRINITY_DN30133_c0_g1	cond_T0	cond_T12	0	54.3502	27.1751	-8.10846	1.25791	-6.446	1.14842e-10	1.42795e-09	0	0	0	40.99	60.66	74.55
TRINITY_DN61933_c0_g1	cond_T0	cond_T12	0	48.9548	24.4774	-7.95744	1.32661	-5.99833	1.99361e-09	1.87111e-08	0	0	0	29.99	49.79	79.17
TRINITY_DN28190_c1_g1	cond_T0	cond_T12	0	48.3274	24.1637	-7.93813	1.39339	-5.69699	1.21943e-08	9.70934e-08	0	0	0	54.83	22.13	78.02
TRINITY_DN15859_c0_g1	cond_T0	cond_T12	0	48.0656	24.0328	-7.93166	1.54166	-5.14489	2.67684e-07	1.67092e-06	0	0	0	9.94	75.09	72.62
TRINITY_DN3481_c1_g1	cond_T0	cond_T12	0	44.4914	22.2457	-7.82139	1.3167	-5.94016	2.84746e-09	2.5855e-08	0	0	0	34.25	76.67	36.41
TRINITY_DN7803_c0_g2	cond_T0	cond_T12	0	42.0432	21.0216	-7.73972	1.33292	-5.8066	6.37529e-09	5.37838e-08	0	0	0	31.05	73.7	34.1
TRINITY_DN64593_c0_g1	cond_T0	cond_T12	0	42.004	21.002	-7.73614	1.33135	-5.81073	6.22025e-09	5.25932e-08	0	0	0	31.05	36.95	68.39
TRINITY_DN20384_c0_g1	cond_T0	cond_T12	0	41.2091	20.6045	-7.70988	1.32157	-5.83389	5.41482e-09	4.63474e-08	0	0	0	24.66	56.91	53.17
TRINITY_DN3448_c1_g3	cond_T0	cond_T12	0	40.3872	20.1936	-7.67957	1.30408	-5.8889	3.88784e-09	3.42774e-08	0	0	0	61.04	36.16	33.52
TRINITY_DN22977_c0_g1	cond_T0	cond_T12	0	39.3647	19.6823	-7.64244	1.40052	-5.45686	4.84617e-08	3.43451e-07	0	0	0	26.79	29.44	70.51
TRINITY_DN26177_c0_g1	cond_T0	cond_T12	0	38.2072	19.1036	-7.59908	1.37734	-5.51721	3.44433e-08	2.5071e-07	0	0	0	58.73	22.13	41.8
TRINITY_DN16960_c0_g1	cond_T0	cond_T12	0	37.0225	18.5112	-7.55518	1.28396	-5.88427	3.99821e-09	3.51501e-08	0	0	0	28.75	47.42	45.27
TRINITY_DN19725_c0_g1	cond_T0	cond_T12	0	36.9258	18.4629	-7.55194	1.57386	-4.79835	1.5998e-06	8.75873e-06	0	0	0	37.44	75.68	9.63
TRINITY_DN35144_c0_g1	cond_T0	cond_T12	0	36.0259	18.0129	-7.51428	1.38848	-5.41188	6.23677e-08	4.33517e-07	0	0	0	55.54	20.94	39.49
TRINITY_DN70526_c0_g1	cond_T0	cond_T12	0	34.037	17.0185	-7.43283	1.69449	-4.38646	1.1521e-05	5.52308e-05	0	0	0	78.61	10.47	20.42
TRINITY_DN28272_c0_g1	cond_T0	cond_T12	0	32.6373	16.3187	-7.37386	1.29742	-5.6835	1.31969e-08	1.0445e-07	0	0	0	33.54	45.45	27.74
TRINITY_DN25400_c0_g1	cond_T0	cond_T12	0	32.646	16.323	-7.37214	1.42533	-5.17224	2.31309e-07	1.46101e-06	0	0	0	33.36	18.57	53.17
TRINITY_DN28428_c0_g1	cond_T0	cond_T12	0	32.1274	16.0637	-7.34943	1.38602	-5.30253	1.14206e-07	7.5941e-07	0	0	0	24.13	28.06	52.4
TRINITY_DN45010_c0_g1	cond_T0	cond_T12	0	30.5174	15.2587	-7.27678	1.32031	-5.51143	3.55925e-08	2.5849e-07	0	0	0	24.84	42.09	32.75
TRINITY_DN23947_c0_g1	cond_T0	cond_T12	0	30.4908	15.2454	-7.27544	1.36553	-5.32794	9.93312e-08	6.65834e-07	0	0	0	37.62	42.28	20.03
TRINITY_DN68456_c0_g1	cond_T0	cond_T12	0	28.2097	14.1049	-7.1618	1.50307	-4.76479	1.89051e-06	1.02237e-05	0	0	0	51.28	17.59	21.58
TRINITY_DN15027_c0_g3	cond_T0	cond_T12	0	27.8241	13.9121	-7.14172	1.37374	-5.19875	2.00635e-07	1.27841e-06	0	0	0	37.44	22.13	31.4
TRINITY_DN18985_c1_g1	cond_T0	cond_T12	0	27.2829	13.6415	-7.11445	1.32419	-5.3727	7.75669e-08	5.29221e-07	0	0	0	27.33	32.01	29.67
TRINITY_DN20909_c0_g1	cond_T0	cond_T12	0	27.2829	13.6415	-7.11445	1.32419	-5.3727	7.75669e-08	5.29221e-07	0	0	0	27.33	32.01	29.67
TRINITY_DN23292_c0_g1	cond_T0	cond_T12	0	27.2428	13.6214	-7.11351	1.43265	-4.96527	6.86063e-07	4.00345e-06	0	0	0	20.76	47.22	22.15
TRINITY_DN15411_c0_g1	cond_T0	cond_T12	0	27.1115	13.5558	-7.10448	1.64316	-4.32367	1.53453e-05	7.22709e-05	0	0	0	53.59	11.46	22.35
TRINITY_DN35687_c0_g1	cond_T0	cond_T12	0	27.0087	13.5043	-7.10081	1.43385	-4.95226	7.3355e-07	4.25647e-06	0	0	0	28.75	42.88	16.95
TRINITY_DN19083_c1_g1	cond_T0	cond_T12	0	26.8666	13.4333	-7.09261	1.43893	-4.9291	8.26097e-07	4.75135e-06	0	0	0	16.5	36.75	34.87
TRINITY_DN14860_c1_g1	cond_T0	cond_T12	0	26.3214	13.1607	-7.06384	1.45484	-4.85541	1.20135e-06	6.71887e-06	0	0	0	20.05	45.84	21
TRINITY_DN10469_c1_g1	cond_T0	cond_T12	0	25.7385	12.8693	-7.03149	1.45276	-4.8401	1.29776e-06	7.20829e-06	0	0	0	19.52	44.26	21
TRINITY_DN23567_c0_g1	cond_T0	cond_T12	0	25.2498	12.6249	-7.00323	1.53365	-4.56637	4.96239e-06	2.5116e-05	0	0	0	34.42	37.35	11.94
TRINITY_DN16954_c0_g1	cond_T0	cond_T12	0	25.1152	12.5576	-6.99389	1.45599	-4.80354	1.55888e-06	8.54711e-06	0	0	0	31.41	17.39	33.13
TRINITY_DN20683_c0_g1	cond_T0	cond_T12	0	25.0369	12.5185	-6.99166	1.52492	-4.58495	4.54089e-06	2.31827e-05	0	0	0	17.57	47.03	18.3
TRINITY_DN14757_c0_g2	cond_T0	cond_T12	0	24.5126	12.2563	-6.95996	1.53747	-4.52688	5.98603e-06	2.99056e-05	0	0	0	38.68	28.26	13.48
TRINITY_DN56374_c0_g1	cond_T0	cond_T12	0	24.2117	12.1059	-6.94321	1.49405	-4.64724	3.36408e-06	1.74442e-05	0	0	0	18.45	41.69	19.65
TRINITY_DN78174_c0_g1	cond_T0	cond_T12	0	23.6199	11.8099	-6.90634	1.3877	-4.97682	6.46379e-07	3.78746e-06	0	0	0	23.78	27.47	25.81
TRINITY_DN15991_c0_g1	cond_T0	cond_T12	0	22.4815	11.2408	-6.83556	1.7348	-3.94026	8.13924e-05	0.000342307	0	0	0	32.83	34.38	6.74
TRINITY_DN14204_c0_g1	cond_T0	cond_T12	0	22.319	11.1595	-6.82496	1.45775	-4.68186	2.84283e-06	1.49301e-05	0	0	0	17.74	29.24	26.01
TRINITY_DN14729_c1_g2	cond_T0	cond_T12	0	21.9048	10.9524	-6.79811	1.63655	-4.15393	3.26818e-05	0.000145908	0	0	0	30.17	32.41	10.4
TRINITY_DN25346_c0_g1	cond_T0	cond_T12	0	21.8242	10.9121	-6.79213	1.57592	-4.30996	1.63285e-05	7.66156e-05	0	0	0	35.49	22.33	14.45
TRINITY_DN24450_c0_g1	cond_T0	cond_T12	0	21.7955	10.8978	-6.79034	1.64612	-4.12505	3.70647e-05	0.000164093	0	0	0	37.26	23.12	11.17
TRINITY_DN19220_c0_g1	cond_T0	cond_T12	0	20.9281	10.464	-6.73237	1.73593	-3.87824	0.000105214	0.000434437	0	0	0	8.34	34.97	25.62
TRINITY_DN5878_c0_g4	cond_T0	cond_T12	0	20.1254	10.0627	-6.67569	1.71599	-3.89029	0.000100124	0.000415439	0	0	0	9.05	28.85	27.93
TRINITY_DN34830_c0_g1	cond_T0	cond_T12	0	19.8606	9.93031	-6.65646	1.77042	-3.75982	0.000170033	0.00068246	0	0	0	32.12	25.49	8.28
TRINITY_DN16264_c0_g3	cond_T0	cond_T12	0	19.6646	9.83229	-6.64111	1.80258	-3.68423	0.000229393	0.000903869	0	0	0	23.42	8.3	31.98
TRINITY_DN28581_c0_g1	cond_T0	cond_T12	0	19.4681	9.73404	-6.62687	1.58619	-4.17786	2.9427e-05	0.000132468	0	0	0	23.42	16.4	24.08
TRINITY_DN2198_c1_g1	cond_T0	cond_T12	0	19.3179	9.65894	-6.61546	1.76568	-3.7467	0.000179179	0.000716293	0	0	0	25.91	9.09	26.78
TRINITY_DN24161_c0_g1	cond_T0	cond_T12	0	18.5938	9.29688	-6.5605	1.68009	-3.90485	9.42855e-05	0.000392697	0	0	0	23.42	12.65	24.47
TRINITY_DN25397_c0_g1	cond_T0	cond_T12	0	18.3911	9.19556	-6.54541	1.67943	-3.89741	9.72273e-05	0.000404158	0	0	0	26.44	20.75	13.48
TRINITY_DN17932_c0_g1	cond_T0	cond_T12	0	18.3215	9.16076	-6.54018	1.69326	-3.86247	0.000112245	0.000462071	0	0	0	24.13	23.71	11.56
TRINITY_DN15788_c0_g1	cond_T0	cond_T12	1.73828	150.141	75.9398	-6.40467	0.750142	-8.53794	1.36634e-17	8.01713e-16	3.04	1.98	0	139.83	244.03	111.15
TRINITY_DN11752_c0_g1	cond_T0	cond_T12	0.366079	23.188	11.777	-5.91947	1.5159	-3.90493	9.42518e-05	0.000392652	0	0	1.03	18.81	44.66	12.91
TRINITY_DN376_c1_g1	cond_T0	cond_T12	1.14798	56.161	28.6545	-5.70671	0.925555	-6.16572	7.01646e-10	7.29557e-09	0	2.52	0	44.89	76.67	62.22
TRINITY_DN12036_c0_g1	cond_T0	cond_T12	0.97296	49.5162	25.2446	-5.58067	1.2011	-4.64632	3.37912e-06	1.75174e-05	3.42	0	0	21.65	105.12	38.14
TRINITY_DN9785_c0_g2	cond_T0	cond_T12	5.32354	221.32	113.322	-5.37498	0.495061	-10.8572	1.84264e-27	7.93781e-25	5.89	5.03	3.79	286.22	292.83	146.02
TRINITY_DN19421_c0_g1	cond_T0	cond_T12	1.14798	43.0527	22.1003	-5.31243	1.02717	-5.17191	2.31711e-07	1.46328e-06	0	2.52	0	36.55	70.94	33.9
TRINITY_DN7939_c0_g1	cond_T0	cond_T12	2.29596	86.1138	44.2049	-5.26296	1.29998	-4.0485	5.15463e-05	0.00022381	0	5.93	0	88.9	178.82	19.46
TRINITY_DN5725_c0_g2	cond_T0	cond_T12	4.79219	178.234	91.5132	-5.23033	0.958279	-5.45804	4.81411e-08	3.41249e-07	0	2.16	11.2	349.92	111.64	113.08
TRINITY_DN3121_c0_g2	cond_T0	cond_T12	10.4235	344.547	177.485	-5.05403	0.451213	-11.201	4.03258e-29	2.24978e-26	6.85	6.47	16.36	343.71	546.15	244.65
TRINITY_DN9593_c0_g1	cond_T0	cond_T12	1.07306	34.7675	17.9203	-5.0254	0.950468	-5.2873	1.24138e-07	8.20643e-07	0.95	1.44	0.52	37.62	47.62	28.32
TRINITY_DN20635_c0_g1	cond_T0	cond_T12	1.29728	43.5388	22.4181	-5.00425	1.31	-3.82003	0.000133435	0.000542477	4.18	0	0	21.12	103.54	21.38
TRINITY_DN33436_c0_g1	cond_T0	cond_T12	2.19648	66.2007	34.1986	-4.93236	1.00689	-4.89862	9.6513e-07	5.48519e-06	0	0	6.2	106.29	62.24	46.62
TRINITY_DN18738_c1_g1	cond_T0	cond_T12	1.1314	31.6967	16.4141	-4.87887	0.963386	-5.06429	4.09919e-07	2.48007e-06	0	2.34	1.21	32.29	32.21	38.53
TRINITY_DN31308_c0_g1	cond_T0	cond_T12	0.97296	28.4474	14.7102	-4.78011	1.19433	-4.00235	6.2717e-05	0.00026851	3.04	0	0	25.55	48.81	19.46
TRINITY_DN17457_c1_g2	cond_T0	cond_T12	2.44526	63.2853	32.8653	-4.67953	0.859962	-5.44156	5.28157e-08	3.71446e-07	3.61	3.41	0	75.59	106.3	27.35
TRINITY_DN10380_c0_g2	cond_T0	cond_T12	1.51406	36.5018	19.0079	-4.66258	0.893595	-5.21777	1.81086e-07	1.16256e-06	0	2.52	1.38	33.18	55.13	31.79
TRINITY_DN7462_c0_g1	cond_T0	cond_T12	2.14612	53.8991	28.0226	-4.65744	0.652739	-7.13522	9.66352e-13	1.95522e-11	1.71	1.62	1.72	59.44	65.01	52.4
TRINITY_DN9423_c0_g1	cond_T0	cond_T12	6.3388	156.434	81.3864	-4.64432	0.848755	-5.47192	4.4518e-08	3.18084e-07	1.9	12.04	3.27	58.38	342.03	121.75
TRINITY_DN10087_c0_g1	cond_T0	cond_T12	1.41396	35.0556	18.2348	-4.62732	1.06846	-4.33084	1.48541e-05	7.01809e-05	2.28	2.16	0	14.2	64.42	37.95
TRINITY_DN11434_c0_g1	cond_T0	cond_T12	0.97296	25.4913	13.2321	-4.61857	1.17578	-3.92808	8.56276e-05	0.000359142	3.23	0	0	36.2	26.87	20.03
TRINITY_DN7489_c0_g2	cond_T0	cond_T12	1.51406	35.063	18.2885	-4.60016	0.932814	-4.93148	8.16075e-07	4.69847e-06	0.38	3.23	0.69	23.6	50.39	41.03
TRINITY_DN3481_c0_g1	cond_T0	cond_T12	214.376	4664.92	2439.65	-4.44677	0.212434	-20.9324	2.71317e-97	9.23346e-93	154.78	226.54	210.99	4842.25	6051.47	4370.96
TRINITY_DN6462_c0_g1	cond_T0	cond_T12	20.3303	422.853	221.591	-4.38799	0.622679	-7.04694	1.8289e-12	3.41609e-11	9.89	37.19	8.1	288.7	758.76	350.6
TRINITY_DN2598_c0_g1	cond_T0	cond_T12	7.84487	159.035	83.4397	-4.36187	0.742147	-5.87737	4.16842e-09	3.65054e-08	1.33	12.4	7.58	77.19	286.31	162.78
TRINITY_DN10841_c0_g1	cond_T0	cond_T12	2.59456	54.2335	28.414	-4.32789	1.00901	-4.28926	1.79268e-05	8.36191e-05	7.8	0	0	50.04	64.61	61.64
TRINITY_DN1101_c0_g1	cond_T0	cond_T12	8.03593	154.289	81.1626	-4.29377	0.374013	-11.4803	1.65795e-30	1.04488e-27	4.18	9.16	9.47	138.94	191.27	173.95
TRINITY_DN29415_c0_g1	cond_T0	cond_T12	3.22778	62.4432	32.8355	-4.27974	0.851993	-5.02321	5.08147e-07	3.02277e-06	2.47	0.9	5.68	32.83	131.2	43.54
TRINITY_DN10784_c0_g1	cond_T0	cond_T12	4.076	76.8553	40.4656	-4.26331	0.812436	-5.24757	1.5412e-07	1.0021e-06	1.71	8.08	0.69	68.32	146.22	41.42
TRINITY_DN19498_c0_g1	cond_T0	cond_T12	1.53064	27.9477	14.7392	-4.24733	1.15813	-3.6674	0.00024503	0.000961361	0	3.59	0	35.49	30.03	25.81
TRINITY_DN10040_c0_g2	cond_T0	cond_T12	2.20446	39.5098	20.8572	-4.18997	0.966741	-4.33411	1.46349e-05	6.91838e-05	0.95	3.41	1.72	19.7	87.73	24.47
TRINITY_DN9751_c0_g2	cond_T0	cond_T12	4.64174	83.1725	43.9071	-4.16757	0.562437	-7.40983	1.26458e-13	3.13904e-12	3.8	2.87	5.51	59.27	133.97	80.72
TRINITY_DN9135_c0_g1	cond_T0	cond_T12	4.56681	82.1989	43.3829	-4.16353	0.850025	-4.89813	9.6754e-07	5.49705e-06	4.94	1.26	6.54	53.23	187.32	35.06
TRINITY_DN6110_c0_g1	cond_T0	cond_T12	34.1897	603.909	319.049	-4.15216	0.439146	-9.45508	3.22763e-21	4.14501e-19	15.78	49.4	27.9	484.42	961.88	543.24
TRINITY_DN15783_c0_g1	cond_T0	cond_T12	4.34259	75.7171	40.0299	-4.14081	0.556807	-7.43671	1.03223e-13	2.62352e-12	1.9	2.16	8.27	97.24	86.55	62.99
TRINITY_DN6758_c0_g1	cond_T0	cond_T12	6.28046	105.885	56.0829	-4.10722	0.547931	-7.49587	6.58581e-14	1.75374e-12	3.04	11.32	2.93	87.48	159.26	101.52
TRINITY_DN12214_c0_g1	cond_T0	cond_T12	5.57409	90.6977	48.1359	-4.05584	0.621313	-6.52786	6.67167e-11	8.67266e-10	0	4.85	9.65	90.67	108.48	97.47
TRINITY_DN13391_c0_g1	cond_T0	cond_T12	12.9859	208.626	110.806	-4.0238	0.571107	-7.04562	1.84643e-12	3.44694e-11	3.23	18.14	14.47	163.43	344.01	181.27
TRINITY_DN8468_c0_g2	cond_T0	cond_T12	7.72758	122.896	65.3116	-4.00735	0.707918	-5.66075	1.50709e-08	1.17852e-07	4.56	14.55	1.03	86.41	186.92	130.99
TRINITY_DN3519_c0_g1	cond_T0	cond_T12	10.6151	163.234	86.9243	-3.96535	0.422292	-9.39008	5.99573e-21	7.08495e-19	4.37	10.06	14.64	212.4	180.8	139.28
TRINITY_DN13400_c0_g1	cond_T0	cond_T12	6.51328	97.9518	52.2325	-3.92122	0.652487	-6.00965	1.85924e-09	1.75516e-08	4.94	8.44	4.82	140.89	143.45	37.76
TRINITY_DN23129_c0_g1	cond_T0	cond_T12	1.70512	26.5138	14.1095	-3.91993	0.960575	-4.08082	4.48772e-05	0.000196407	3.42	0	2.41	33.54	37.15	15.8
TRINITY_DN10209_c0_g1	cond_T0	cond_T12	57.5071	862.626	460.066	-3.91177	0.330417	-11.8389	2.45697e-32	1.81773e-29	37.08	50.66	70.62	862.73	1320.12	655.36
TRINITY_DN19533_c0_g1	cond_T0	cond_T12	3.18602	48.0642	25.6251	-3.90876	0.68371	-5.71699	1.08428e-08	8.73588e-08	2.66	0.9	5.17	74.35	43.87	37.76
TRINITY_DN4782_c0_g1	cond_T0	cond_T12	88.5921	1273.37	680.984	-3.84388	0.977077	-3.93406	8.35227e-05	0.000350703	197.75	12.93	53.22	1260.56	2151.39	792.9
TRINITY_DN3308_c0_g1	cond_T0	cond_T12	271.396	3835.9	2053.65	-3.82285	0.280233	-13.6417	2.26211e-42	3.69755e-39	168.66	278.99	300.21	4901.52	3748.53	3811.16
TRINITY_DN7983_c0_g1	cond_T0	cond_T12	2.6037	35.0126	18.8082	-3.78443	0.903475	-4.18875	2.80501e-05	0.00012679	0.57	5.21	1.21	23.07	65.01	27.74
TRINITY_DN20415_c0_g2	cond_T0	cond_T12	7.95241	106.864	57.4084	-3.76726	0.371806	-10.1323	3.97057e-24	9.51595e-22	5.51	8.98	6.72	98.84	130.81	118.67
TRINITY_DN7315_c0_g1	cond_T0	cond_T12	2.1627	28.9162	15.5395	-3.75193	0.895166	-4.19133	2.7733e-05	0.000125523	2.28	3.05	0.86	48.97	27.86	16.95
TRINITY_DN2531_c7_g1	cond_T0	cond_T12	18.1111	240.406	129.259	-3.73622	0.858755	-4.35074	1.35678e-05	6.4363e-05	3.23	17.96	27.56	94.22	574.01	137.74
TRINITY_DN6284_c0_g2	cond_T0	cond_T12	10.8976	143.664	77.281	-3.73548	0.81095	-4.60631	4.09885e-06	2.10237e-05	1.52	22.46	4.65	94.58	266.75	114.43
TRINITY_DN11254_c0_g1	cond_T0	cond_T12	3.90958	52.0778	27.9937	-3.73363	0.933519	-3.99953	6.34697e-05	0.000271528	3.99	2.52	3.96	77.01	9.48	79.75
TRINITY_DN4793_c0_g3	cond_T0	cond_T12	7.06297	91.0083	49.0356	-3.72236	0.531404	-7.00477	2.47389e-12	4.47588e-11	0.95	9.34	8.78	80.38	122.31	95.93
TRINITY_DN74500_c0_g1	cond_T0	cond_T12	19.6983	256.766	138.232	-3.71695	0.424723	-8.75147	2.10589e-18	1.4626e-16	11.98	26.41	16.02	295.98	380.17	167.98
TRINITY_DN7904_c0_g2	cond_T0	cond_T12	11.7293	147.874	79.8016	-3.68064	0.393375	-9.35656	8.23714e-21	9.40693e-19	5.7	16.17	10.16	192.17	139.11	148.91
TRINITY_DN1397_c0_g1	cond_T0	cond_T12	16.4539	206.836	111.645	-3.66475	0.49291	-7.43493	1.04622e-13	2.65115e-12	10.08	23.89	11.37	146.39	353.89	183.2
TRINITY_DN13534_c0_g1	cond_T0	cond_T12	6.90392	85.8983	46.4011	-3.65392	0.547731	-6.67101	2.54057e-11	3.6267e-10	6.08	11.5	1.38	83.58	111.24	85.92
TRINITY_DN6056_c0_g1	cond_T0	cond_T12	8.00216	98.3612	53.1817	-3.63562	0.537054	-6.76957	1.29167e-11	1.9792e-10	6.46	12.04	3.62	132.73	127.05	61.84
TRINITY_DN10826_c0_g1	cond_T0	cond_T12	11.7956	143.836	77.8157	-3.63172	0.461832	-7.86372	3.72885e-15	1.29888e-13	5.89	19.76	5.86	152.6	177.83	139.08
TRINITY_DN13316_c0_g1	cond_T0	cond_T12	2.63632	33.0925	17.8644	-3.598	0.954564	-3.76926	0.000163731	0.00065864	7.42	0	1.38	26.08	39.91	41.61
TRINITY_DN59829_c0_g1	cond_T0	cond_T12	13.384	157.33	85.3569	-3.56403	0.522915	-6.8157	9.3806e-12	1.48484e-10	10.65	17.79	7.75	101.85	289.47	130.42
TRINITY_DN16112_c0_g2	cond_T0	cond_T12	3.31928	38.3935	20.8564	-3.55053	0.962282	-3.6897	0.000224521	0.000885591	0.57	3.95	3.62	76.3	13.44	34.48
TRINITY_DN6854_c1_g2	cond_T0	cond_T12	7.56062	90.7762	49.1684	-3.54955	0.415016	-8.55281	1.20123e-17	7.09729e-16	12.55	3.05	6.03	87.48	118.36	91.5
TRINITY_DN8450_c0_g1	cond_T0	cond_T12	8.593	98.8634	53.7282	-3.54391	0.730651	-4.85035	1.23244e-06	6.8702e-06	3.23	18.14	2.07	102.38	121.72	99.21
TRINITY_DN12621_c0_g1	cond_T0	cond_T12	5.24117	59.2486	32.2449	-3.53652	0.639168	-5.533	3.14796e-08	2.30539e-07	0	7.37	7.41	58.02	66	68.58
TRINITY_DN8083_c0_g1	cond_T0	cond_T12	18.965	221.258	120.112	-3.53561	0.346077	-10.2163	1.67682e-24	4.25862e-22	24.15	11.68	17.57	202.64	341.44	184.35
TRINITY_DN3677_c0_g1	cond_T0	cond_T12	199.594	2297	1248.3	-3.52724	0.258575	-13.6411	2.28163e-42	3.69755e-39	139.57	225.28	186.01	2793.67	2830.32	1882.65
TRINITY_DN11015_c0_g1	cond_T0	cond_T12	3.31068	35.792	19.5513	-3.46098	0.803851	-4.30551	1.66605e-05	7.80901e-05	2.28	5.57	1.21	22.89	58.69	35.83
TRINITY_DN3091_c0_g1	cond_T0	cond_T12	140.109	1539.09	839.601	-3.46028	0.360183	-9.607	7.46928e-22	1.06804e-19	84.8	185.76	113.16	1623.07	2263.82	1169.7
TRINITY_DN6284_c0_g1	cond_T0	cond_T12	140.77	1521.04	830.907	-3.43493	0.674924	-5.08936	3.59271e-07	2.19195e-06	48.11	221.33	110.92	1164.92	1982.45	1827.75
TRINITY_DN14421_c0_g1	cond_T0	cond_T12	17.1044	183.259	100.182	-3.42705	0.628172	-5.45559	4.88115e-08	3.45785e-07	6.27	8.98	32.21	277.52	145.03	169.91
TRINITY_DN51073_c0_g1	cond_T0	cond_T12	4.75043	50.2107	27.4805	-3.41726	0.749306	-4.56056	5.10166e-06	2.57253e-05	0.95	1.8	9.65	45.6	49.4	67.81
TRINITY_DN17254_c0_g1	cond_T0	cond_T12	4.55822	48.5966	26.5774	-3.40616	0.823408	-4.13666	3.52396e-05	0.000156543	6.08	2.87	4.48	12.6	66.39	80.14
TRINITY_DN7687_c0_g1	cond_T0	cond_T12	16.7868	176.192	96.4893	-3.3987	0.672439	-5.05429	4.31999e-07	2.60347e-06	9.7	21.92	13.61	77.37	398.35	114.43
TRINITY_DN2678_c0_g1	cond_T0	cond_T12	38.5562	404.56	221.558	-3.39836	0.483145	-7.03383	2.00942e-12	3.71252e-11	21.49	59.82	23.6	319.4	665.1	349.64
TRINITY_DN37288_c0_g1	cond_T0	cond_T12	3.18602	33.07	18.128	-3.37001	0.645428	-5.22136	1.77612e-07	1.14241e-06	2.85	1.26	5.34	37.09	39.91	31.4
TRINITY_DN46440_c0_g1	cond_T0	cond_T12	4.05888	42.7446	23.4017	-3.36333	0.806549	-4.17002	3.04572e-05	0.000136816	8.18	0	3.96	62.28	29.64	46.23
TRINITY_DN9086_c0_g1	cond_T0	cond_T12	75.2213	771.217	423.219	-3.35918	0.833067	-4.0323	5.5233e-05	0.000238842	50.77	138.87	15.33	730.18	1000.02	792.71
TRINITY_DN4020_c1_g2	cond_T0	cond_T12	3.62702	36.7523	20.1897	-3.3587	0.697239	-4.81714	1.4563e-06	8.02865e-06	1.9	3.41	5.34	40.99	56.91	22.54
TRINITY_DN7606_c0_g1	cond_T0	cond_T12	13.9841	138.687	76.3355	-3.33444	0.39884	-8.36034	6.25393e-17	3.20533e-15	4.56	17.25	15.5	127.58	171.31	154.3
TRINITY_DN8426_c0_g1	cond_T0	cond_T12	67.3401	671.74	369.54	-3.32435	0.401637	-8.27699	1.26323e-16	6.04647e-15	28.52	93.96	59.77	778.09	749.07	662.29
TRINITY_DN9145_c0_g1	cond_T0	cond_T12	5.14108	50.2306	27.6859	-3.31981	0.550067	-6.03529	1.58679e-09	1.52032e-08	1.9	5.75	6.03	45.07	73.7	46.04
TRINITY_DN6854_c1_g1	cond_T0	cond_T12	6.65575	65.6357	36.1457	-3.31457	0.896815	-3.69594	0.000219077	0.000865322	0	4.49	13.61	57.67	89.11	68.39
TRINITY_DN16104_c0_g1	cond_T0	cond_T12	21.4954	206.786	114.141	-3.2771	0.580369	-5.64658	1.63671e-08	1.27187e-07	7.61	35.57	14.3	184.36	340.45	157.96
TRINITY_DN44770_c0_g1	cond_T0	cond_T12	25.6784	245.701	135.69	-3.26724	0.365765	-8.93263	4.15982e-19	3.39489e-17	21.3	33.77	15.5	215.77	374.04	218.26
TRINITY_DN5148_c0_g1	cond_T0	cond_T12	72.9141	699.484	386.199	-3.2659	0.533881	-6.11727	9.51902e-10	9.62708e-09	24.91	111.02	61.32	521.68	1146.04	638.21
TRINITY_DN1757_c1_g1	cond_T0	cond_T12	3.5349	33.982	18.7584	-3.26203	0.812052	-4.01702	5.89393e-05	0.00025358	5.32	5.03	0	29.28	55.33	27.55
TRINITY_DN8664_c0_g2	cond_T0	cond_T12	23.4986	222.83	123.164	-3.24654	0.322683	-10.0611	8.20968e-24	1.81423e-21	24.91	23.35	17.74	183.12	343.02	206.7
TRINITY_DN10967_c0_g1	cond_T0	cond_T12	58.6005	553.503	306.052	-3.24198	0.408144	-7.94321	1.97009e-15	7.31145e-14	57.04	78.69	26.52	502.16	876.92	444.03
TRINITY_DN545_c0_g3	cond_T0	cond_T12	8.07654	76.5078	42.2922	-3.23602	0.532668	-6.07512	1.23896e-09	1.22286e-08	11.03	7.01	5.34	60.51	134.56	56.83
TRINITY_DN7083_c0_g1	cond_T0	cond_T12	5.83946	53.9818	29.9106	-3.23056	0.569368	-5.67393	1.39558e-08	1.09915e-07	4.37	8.8	2.58	65.12	74.29	37.76
TRINITY_DN16641_c0_g1	cond_T0	cond_T12	7.62011	70.7978	39.2089	-3.22831	0.59856	-5.39346	6.9113e-08	4.75643e-07	4.37	6.11	10.85	87.12	107.69	37.95
TRINITY_DN10146_c0_g1	cond_T0	cond_T12	45.8773	427.472	236.675	-3.22817	0.253497	-12.7346	3.80011e-37	4.17178e-34	30.61	40.78	55.29	531.27	434.51	424.19
TRINITY_DN12804_c0_g1	cond_T0	cond_T12	129.873	1207.46	668.665	-3.21859	0.301093	-10.6897	1.13762e-26	4.12254e-24	114.85	151.8	93.87	1787.21	1150.19	985.15
TRINITY_DN16945_c0_g1	cond_T0	cond_T12	440.004	4086.7	2263.35	-3.21611	0.422669	-7.60905	2.76119e-14	8.00416e-13	174.36	481.46	544.61	3585.78	5098.48	4668.4
TRINITY_DN1747_c0_g4	cond_T0	cond_T12	5.06615	46.3458	25.706	-3.2092	0.578189	-5.55043	2.84967e-08	2.1078e-07	3.04	3.77	6.89	56.25	64.22	32.36
TRINITY_DN1642_c0_g2	cond_T0	cond_T12	61.3921	562.619	312.006	-3.19885	0.473043	-6.76228	1.35835e-11	2.06557e-10	35.94	61.98	70.79	999.89	502.68	322.67
TRINITY_DN12539_c0_g1	cond_T0	cond_T12	11.5549	104.998	58.2767	-3.19183	0.500917	-6.37196	1.86622e-10	2.20372e-09	7.04	8.44	17.4	157.92	112.43	71.85
TRINITY_DN9784_c0_g1	cond_T0	cond_T12	14.3158	128.195	71.2552	-3.16712	0.384373	-8.23971	1.72624e-16	8.05862e-15	12.93	13.11	14.3	173.36	156.69	89.19
TRINITY_DN6209_c0_g1	cond_T0	cond_T12	29.7305	263.244	146.487	-3.16152	0.261236	-12.1022	1.02864e-33	8.75167e-31	20.35	32.7	29.11	257.83	350.73	252.74
TRINITY_DN9612_c0_g1	cond_T0	cond_T12	11.155	99.0264	55.0907	-3.16124	0.335442	-9.4241	4.33815e-21	5.36858e-19	9.13	10.78	11.02	120.48	100.57	101.14
TRINITY_DN13143_c0_g3	cond_T0	cond_T12	9.75019	86.0764	47.9133	-3.15689	0.823896	-3.83166	0.00012728	0.000519043	0	14.37	12.4	93.34	103.14	84.57
TRINITY_DN3994_c0_g1	cond_T0	cond_T12	212.764	1879.04	1045.9	-3.1447	0.364029	-8.6386	5.69046e-18	3.54685e-16	114.66	294.08	171.55	2337.28	1975.53	1802.13
TRINITY_DN3560_c0_g1	cond_T0	cond_T12	48.6118	426.738	237.675	-3.14039	0.345271	-9.09545	9.41997e-20	8.59465e-18	37.84	68.98	27.04	390.73	527.97	474.85
TRINITY_DN31947_c0_g1	cond_T0	cond_T12	121.624	1068.46	595.043	-3.13619	0.800321	-3.91867	8.90392e-05	0.00037235	23.58	176.23	126.59	879.94	1481.15	1140.8
TRINITY_DN4800_c0_g1	cond_T0	cond_T12	88.5663	773.166	430.866	-3.12834	0.331023	-9.45053	3.37125e-21	4.29702e-19	71.3	89.28	85.77	1046.21	1022.74	463.87
TRINITY_DN1573_c0_g3	cond_T0	cond_T12	12.9934	112.66	62.8268	-3.12337	0.561265	-5.56488	2.62334e-08	1.95355e-07	10.27	14.01	11.54	59.27	219.92	94.78
TRINITY_DN2166_c0_g1	cond_T0	cond_T12	70.3843	608.786	339.585	-3.11941	0.308563	-10.1095	5.01551e-24	1.19362e-21	39.36	82.1	72.34	559.3	679.92	744.16
TRINITY_DN10504_c0_g1	cond_T0	cond_T12	3.21918	27.7192	15.4692	-3.11212	0.830503	-3.74727	0.000178769	0.000714826	2.66	2.52	3.27	25.2	52.95	13.87
TRINITY_DN11861_c0_g1	cond_T0	cond_T12	7.17051	60.9776	34.074	-3.09735	0.438359	-7.06579	1.5971e-12	3.0413e-11	6.27	5.93	8.1	53.59	86.15	60.3
TRINITY_DN23400_c0_g1	cond_T0	cond_T12	6.17238	52.1315	29.152	-3.09546	0.579248	-5.34393	9.09528e-08	6.12083e-07	3.61	6.83	5.51	53.41	85.56	32.75
TRINITY_DN11373_c0_g1	cond_T0	cond_T12	30.8035	259.974	145.389	-3.09529	0.215392	-14.3705	7.92484e-47	1.79799e-43	20.54	34.49	29.97	272.02	289.67	284.72
TRINITY_DN60_c2_g1	cond_T0	cond_T12	8.45121	72.6541	40.5526	-3.09371	0.392456	-7.88295	3.19742e-15	1.13942e-13	10.27	4.85	8.78	71.86	98.2	68
TRINITY_DN8026_c0_g1	cond_T0	cond_T12	17.2685	147.797	82.5327	-3.09238	0.419979	-7.36316	1.79603e-13	4.25349e-12	20.16	10.42	18.77	171.94	221.11	92.66
TRINITY_DN8803_c0_g2	cond_T0	cond_T12	24.4063	205.842	115.124	-3.0915	0.330457	-9.35523	8.34198e-21	9.49479e-19	15.59	33.41	17.74	189.51	274.85	209.01
TRINITY_DN2911_c0_g2	cond_T0	cond_T12	20.1799	170.541	95.3603	-3.08978	0.313956	-9.84145	7.46268e-23	1.24495e-20	18.25	26.23	12.4	188.44	220.12	150.07
TRINITY_DN8323_c0_g1	cond_T0	cond_T12	7.35413	61.3828	34.3685	-3.08857	0.498154	-6.20004	5.64485e-10	5.9971e-09	2.28	6.83	11.02	60.15	69.36	71.28
TRINITY_DN13219_c0_g1	cond_T0	cond_T12	5.06615	42.5517	23.8089	-3.08588	0.597244	-5.16686	2.38062e-07	1.49893e-06	3.23	3.77	6.54	44.72	64.61	30.24
TRINITY_DN10433_c0_g1	cond_T0	cond_T12	14.2329	119.1	66.6663	-3.08524	0.364583	-8.46237	2.61987e-17	1.44038e-15	9.32	19.94	10.16	144.44	118.16	125.02
TRINITY_DN11660_c0_g3	cond_T0	cond_T12	42.207	357.875	200.041	-3.08152	0.661028	-4.6617	3.13606e-06	1.6349e-05	51.72	4.85	64.24	469.69	365.55	327.87
TRINITY_DN8645_c0_g1	cond_T0	cond_T12	11.1711	94.576	52.8735	-3.06792	0.43086	-7.12046	1.07566e-12	2.15082e-11	15.21	5.21	11.54	92.45	143.25	76.09
TRINITY_DN7453_c0_g2	cond_T0	cond_T12	18.6807	156.186	87.4335	-3.0538	0.540673	-5.64814	1.62194e-08	1.26138e-07	32.13	15.45	7.41	253.03	129.62	122.9
TRINITY_DN17362_c0_g1	cond_T0	cond_T12	3.17742	26.4483	14.8129	-3.05206	0.744093	-4.10172	4.10091e-05	0.000180499	3.99	2.52	1.89	29.63	39.52	16.57
TRINITY_DN5717_c0_g2	cond_T0	cond_T12	19.3396	159.9	89.6199	-3.05191	0.419429	-7.27634	3.43006e-13	7.62454e-12	19.39	21.56	12.75	143.2	270.7	114.23
TRINITY_DN3121_c0_g1	cond_T0	cond_T12	161.729	1338.95	750.338	-3.05019	0.344035	-8.86593	7.5866e-19	5.776e-17	163.33	185.04	103.69	1343.96	2188.73	883.25
TRINITY_DN27639_c0_g1	cond_T0	cond_T12	5.20686	43.5624	24.3846	-3.04354	0.594485	-5.11962	3.0615e-07	1.89122e-06	7.8	3.23	4.48	64.06	47.62	30.24
TRINITY_DN16804_c0_g1	cond_T0	cond_T12	21.3548	173.31	97.3325	-3.03455	0.456055	-6.65391	2.85411e-11	4.03704e-10	6.85	24.61	25.84	153.84	213.2	199.38
TRINITY_DN19955_c0_g1	cond_T0	cond_T12	56.028	454.474	255.251	-3.01637	0.53309	-5.65827	1.52908e-08	1.1938e-07	87.85	23.53	50.29	705.34	581.52	200.73
TRINITY_DN24585_c0_g1	cond_T0	cond_T12	5.08274	40.5203	22.8015	-3.01049	0.587345	-5.12559	2.9661e-07	1.83799e-06	2.85	5.39	6.37	56.25	30.63	43.92
TRINITY_DN28960_c0_g1	cond_T0	cond_T12	12.1028	97.379	54.7409	-3.00992	0.39167	-7.68482	1.53213e-14	4.66381e-13	12.55	11.68	8.61	76.3	146.42	97.86
TRINITY_DN15726_c0_g1	cond_T0	cond_T12	132.877	1063.59	598.234	-2.99977	0.295021	-10.168	2.75556e-24	6.69837e-22	169.04	137.79	68.72	947.19	1454.68	1083.4
TRINITY_DN6871_c0_g1	cond_T0	cond_T12	7.9604	62.847	35.4037	-2.99583	0.490647	-6.10588	1.02238e-09	1.0294e-08	7.42	12.04	2.76	54.65	86.94	64.34
TRINITY_DN3536_c0_g2	cond_T0	cond_T12	54.2096	430.865	242.537	-2.98736	0.199987	-14.9378	1.87058e-50	5.78725e-47	59.14	40.24	54.43	514.41	517.3	376.03
TRINITY_DN8690_c0_g1	cond_T0	cond_T12	10.6311	84.3736	47.5023	-2.98546	0.474728	-6.28879	3.19957e-10	3.5842e-09	10.27	4.31	15.85	105.22	106.7	64.15
TRINITY_DN2396_c0_g2	cond_T0	cond_T12	15.513	120.437	67.9749	-2.95255	0.434154	-6.80069	1.04118e-11	1.63213e-10	18.63	12.22	13.43	97.42	209.05	92.27
TRINITY_DN10199_c0_g2	cond_T0	cond_T12	9.54201	72.6361	41.0891	-2.95012	0.480689	-6.13728	8.39478e-10	8.57417e-09	2.66	8.8	14.12	83.75	71.73	79.56
TRINITY_DN5720_c0_g1	cond_T0	cond_T12	75.0253	573.154	324.09	-2.93845	0.419256	-7.00873	2.40489e-12	4.35933e-11	36.7	113.72	52.7	652.28	682.29	536.69
TRINITY_DN21847_c0_g1	cond_T0	cond_T12	10.3393	78.7666	44.553	-2.93131	0.397377	-7.37664	1.62332e-13	3.87139e-12	11.03	10.78	6.54	102.56	90.7	62.8
TRINITY_DN20445_c0_g1	cond_T0	cond_T12	14.698	112.533	63.6154	-2.92695	0.448957	-6.51945	7.05646e-11	9.11714e-10	19.01	7.01	15.85	155.09	139.9	72.62
TRINITY_DN17109_c0_g1	cond_T0	cond_T12	34.3981	261.221	147.809	-2.92671	0.431546	-6.78192	1.18593e-11	1.83369e-10	25.48	17.61	53.05	190.04	349.15	315.73
TRINITY_DN10954_c0_g1	cond_T0	cond_T12	7.70302	57.694	32.6985	-2.92422	0.598379	-4.88691	1.02433e-06	5.78971e-06	4.37	11.14	5.68	80.2	76.07	32.94
TRINITY_DN353_c6_g1	cond_T0	cond_T12	8.21894	61.4773	34.8481	-2.9237	0.739265	-3.95488	7.65734e-05	0.000323359	1.52	14.91	4.65	44.89	104.72	53.17
TRINITY_DN10078_c0_g1	cond_T0	cond_T12	15.2985	115.066	65.1823	-2.92171	0.74474	-3.92313	8.74068e-05	0.000366153	3.23	25.15	12.75	57.85	134.96	182.24
TRINITY_DN10927_c0_g1	cond_T0	cond_T12	10.7563	79.1345	44.9454	-2.90165	0.550863	-5.26746	1.38326e-07	9.07558e-07	3.23	15.99	10.33	63.52	104.72	90.35
TRINITY_DN10920_c0_g1	cond_T0	cond_T12	7.71046	57.5133	32.6119	-2.89249	0.640303	-4.51738	6.26104e-06	3.11833e-05	11.03	7.01	3.62	45.43	112.23	34.48
TRINITY_DN5562_c0_g1	cond_T0	cond_T12	5.19887	38.9786	22.0888	-2.89154	0.765523	-3.77721	0.000158594	0.000639109	6.66	0	7.75	33.71	56.71	37.18
TRINITY_DN15030_c0_g1	cond_T0	cond_T12	30.9699	228.796	129.883	-2.89153	0.61238	-4.72179	2.33777e-06	1.24428e-05	14.83	51.02	18.26	132.37	425.61	200.15
TRINITY_DN6096_c1_g1	cond_T0	cond_T12	70.3568	520.925	295.641	-2.89124	0.383083	-7.54729	4.44425e-14	1.22865e-12	55.71	79.05	59.59	541.02	874.94	304.18
TRINITY_DN1384_c0_g3	cond_T0	cond_T12	14.965	108.772	61.8687	-2.88082	0.391715	-7.35438	1.91815e-13	4.49886e-12	8.94	19.94	11.54	101.5	155.9	99.21
TRINITY_DN5545_c0_g2	cond_T0	cond_T12	25.9948	189.033	107.514	-2.87345	0.295204	-9.73378	2.16401e-22	3.31737e-20	20.73	31.44	19.63	211.16	249.95	157.96
TRINITY_DN10296_c0_g1	cond_T0	cond_T12	141.637	1025.68	583.661	-2.85767	0.38537	-7.4154	1.21257e-13	3.02761e-12	112.57	150.01	129.87	1094.47	1750.67	543.82
TRINITY_DN16248_c0_g1	cond_T0	cond_T12	38.7153	277.341	158.028	-2.84921	0.453001	-6.28963	3.18219e-10	3.56707e-09	16.35	57.13	31.86	252.86	305.08	344.82
TRINITY_DN6082_c0_g1	cond_T0	cond_T12	23.8481	171.515	97.6816	-2.84585	0.256509	-11.0945	1.33341e-28	6.87554e-26	25.48	22.28	19.81	216.48	177.64	164.13
TRINITY_DN1448_c1_g2	cond_T0	cond_T12	264.275	1884.62	1074.45	-2.83557	0.426854	-6.64294	3.07487e-11	4.32413e-10	124.74	378.88	214.78	1561.5	2778.15	1849.71
TRINITY_DN10418_c0_g1	cond_T0	cond_T12	15.2727	108.182	61.7273	-2.8348	0.764923	-3.70599	0.000210567	0.000834712	6.08	31.44	4.31	79.85	168.55	106.72
TRINITY_DN1704_c0_g2	cond_T0	cond_T12	109.778	779.919	444.849	-2.83258	0.320868	-8.82787	1.06686e-18	7.84178e-17	74.92	142.28	85.08	849.78	1086.17	621.84
TRINITY_DN989_c0_g2	cond_T0	cond_T12	356.958	2539.88	1448.42	-2.83152	0.257044	-11.0157	3.20926e-28	1.53828e-25	312.03	324.26	360.14	3540.88	2952.63	1796.35
TRINITY_DN3284_c1_g1	cond_T0	cond_T12	3750.27	26363.2	15056.7	-2.81357	0.386967	-7.27083	3.57296e-13	7.91633e-12	1866.65	5130.74	3227.01	26314	29039.6	30501.2
TRINITY_DN66670_c0_g1	cond_T0	cond_T12	14.6402	102.4	58.5199	-2.80824	0.67855	-4.1386	3.49435e-05	0.000155309	14.07	13.47	13.78	46.31	240.27	56.64
TRINITY_DN353_c2_g1	cond_T0	cond_T12	53.6295	372.727	213.178	-2.80811	0.23114	-12.149	5.80965e-34	5.06959e-31	36.51	60.18	51.15	385.23	475.8	358.11
TRINITY_DN74616_c0_g1	cond_T0	cond_T12	27.8418	194.296	111.069	-2.80488	0.350473	-8.00314	1.21286e-15	4.67981e-14	25.1	20.3	33.24	224.82	278.61	133.88
TRINITY_DN4335_c0_g1	cond_T0	cond_T12	162.615	1131.9	647.256	-2.80139	0.3222	-8.69458	3.48123e-18	2.27833e-16	125.12	209.47	114.54	1368.09	1507.63	831.62
TRINITY_DN24693_c0_g1	cond_T0	cond_T12	31.2783	214.965	123.121	-2.78938	0.39297	-7.0982	1.26389e-12	2.46491e-11	18.44	33.06	35.14	146.57	306.27	252.36
TRINITY_DN9830_c0_g1	cond_T0	cond_T12	6.67117	45.5853	26.1282	-2.76225	0.599282	-4.60927	4.04081e-06	2.07437e-05	7.8	2.52	7.92	74.17	41.89	31.79
TRINITY_DN7057_c0_g1	cond_T0	cond_T12	13.5174	91.7276	52.6225	-2.76192	0.435387	-6.3436	2.24461e-10	2.59522e-09	12.93	9.16	15.5	135.03	100.57	63.19
TRINITY_DN6155_c0_g1	cond_T0	cond_T12	53.1792	357.785	205.482	-2.75681	0.360287	-7.65172	1.98314e-14	5.8892e-13	36.89	76.71	32.21	359.5	455.65	354.26
TRINITY_DN2807_c1_g1	cond_T0	cond_T12	29.1968	196.629	112.913	-2.75207	0.281594	-9.77319	1.46761e-22	2.32306e-20	29.66	26.23	25.84	254.63	232.57	154.3
TRINITY_DN5708_c0_g1	cond_T0	cond_T12	22.8185	151.839	87.3285	-2.7479	0.450599	-6.09831	1.07194e-09	1.07413e-08	9.32	30.18	23.25	158.1	212.41	128.3
TRINITY_DN6822_c0_g1	cond_T0	cond_T12	403.798	2708.39	1556.1	-2.74608	0.368157	-7.45899	8.71882e-14	2.25299e-12	284.65	277.02	560.97	3879.44	3062.69	1892.29
TRINITY_DN51159_c0_g1	cond_T0	cond_T12	51.9236	345.751	198.837	-2.73985	0.5505	-4.97702	6.45716e-07	3.78488e-06	28.14	89.11	24.11	266.52	542	329.03
TRINITY_DN22314_c0_g2	cond_T0	cond_T12	17.677	117.632	67.6543	-2.7313	0.557824	-4.89635	9.76326e-07	5.54234e-06	17.3	5.39	27.56	174.6	97.61	107.68
TRINITY_DN7368_c0_g1	cond_T0	cond_T12	25.421	166.601	96.0108	-2.72704	0.30577	-8.91859	4.72249e-19	3.78155e-17	17.87	32.7	18.95	178.33	213.99	153.34
TRINITY_DN25776_c0_g1	cond_T0	cond_T12	247.587	1621.87	934.73	-2.71329	0.334366	-8.11471	4.86942e-16	2.04588e-14	177.6	345.1	158.28	1606.75	2150.4	1553.44
TRINITY_DN18387_c0_g1	cond_T0	cond_T12	4.05942	26.0865	15.073	-2.71212	0.720876	-3.76225	0.000168389	0.00067634	1.71	7.01	1.89	30.17	28.85	26.2
TRINITY_DN6298_c0_g2	cond_T0	cond_T12	21.3216	138.705	80.0135	-2.71057	0.565087	-4.79672	1.61282e-06	8.81808e-06	6.85	23.17	28.25	202.64	163.8	86.11
TRINITY_DN2481_c0_g1	cond_T0	cond_T12	95.22	620.169	357.694	-2.70679	0.392507	-6.89616	5.3426e-12	8.9434e-11	65.03	143.54	51.5	690.08	746.5	588.9
TRINITY_DN9308_c0_g1	cond_T0	cond_T12	13.0775	84.1292	48.6034	-2.69768	0.467293	-5.77299	7.78779e-09	6.44695e-08	5.89	8.8	21.01	94.4	104.72	75.71
TRINITY_DN15079_c0_g1	cond_T0	cond_T12	12.2939	79.9823	46.1381	-2.69266	0.418614	-6.43232	1.25668e-10	1.54842e-09	16.35	8.8	9.82	101.32	105.91	55.09
TRINITY_DN8785_c0_g1	cond_T0	cond_T12	10.3485	66.1833	38.2659	-2.69166	0.705262	-3.81654	0.000135336	0.000549873	4.18	15.63	7.92	72.04	117.37	30.05
TRINITY_DN12288_c0_g1	cond_T0	cond_T12	7.29518	46.1403	26.7177	-2.68333	0.500318	-5.36325	8.17379e-08	5.5512e-07	4.56	10.78	3.62	50.39	59.67	41.42
TRINITY_DN3421_c0_g1	cond_T0	cond_T12	29.1236	185.227	107.175	-2.68237	0.32463	-8.26285	1.42237e-16	6.77006e-15	16.54	32.88	29.97	193.77	252.33	161.05
TRINITY_DN22714_c0_g1	cond_T0	cond_T12	7.3278	47.3483	27.338	-2.67974	0.62172	-4.31021	1.63102e-05	7.65399e-05	10.84	6.11	4.31	79.49	47.22	28.13
TRINITY_DN2807_c1_g2	cond_T0	cond_T12	14.8895	93.8122	54.3508	-2.66617	0.499435	-5.33837	9.37863e-08	6.29658e-07	12.17	22.82	5.68	98.3	134.56	75.32
TRINITY_DN68592_c0_g1	cond_T0	cond_T12	29.2981	184.479	106.889	-2.66476	0.290155	-9.18393	4.15642e-20	4.10004e-18	19.58	28.92	31.69	236.35	175.66	186.67
TRINITY_DN4922_c0_g1	cond_T0	cond_T12	90.4559	568.068	329.262	-2.65478	0.428247	-6.19918	5.67576e-10	6.02488e-09	46.4	139.95	59.94	545.46	705.41	605.85
TRINITY_DN15672_c0_g2	cond_T0	cond_T12	4.94088	31.0123	17.9766	-2.64504	0.631896	-4.18588	2.84058e-05	0.000128329	5.7	3.59	4.31	20.23	48.41	33.52
TRINITY_DN25837_c0_g1	cond_T0	cond_T12	9.31663	57.5281	33.4224	-2.63463	0.423345	-6.22336	4.86622e-10	5.24062e-09	8.18	7.72	9.99	52.52	84.77	51.43
TRINITY_DN912_c0_g1	cond_T0	cond_T12	112.874	698.057	405.466	-2.63122	0.410178	-6.41482	1.40986e-10	1.71911e-09	70.92	141.56	97.49	423.38	1148.21	729.91
TRINITY_DN8261_c1_g1	cond_T0	cond_T12	611.467	3774.39	2192.93	-2.62618	0.629669	-4.17074	3.03613e-05	0.000136403	334.85	961.47	368.93	3522.07	6290.76	2643.19
TRINITY_DN12539_c1_g1	cond_T0	cond_T12	70.9734	434.364	252.669	-2.62021	0.265613	-9.86477	5.91721e-23	1.03269e-20	50.2	79.22	66.66	495.78	569.26	357.15
TRINITY_DN1384_c0_g4	cond_T0	cond_T12	8.88362	54.4823	31.6829	-2.6179	0.610405	-4.2888	1.79642e-05	8.37707e-05	9.51	9.16	5.68	41.52	107.1	31.79
TRINITY_DN1953_c0_g1	cond_T0	cond_T12	61.5057	372.104	216.805	-2.6015	0.409672	-6.35019	2.15046e-10	2.50033e-09	43.92	88.57	35.83	383.1	553.06	287.42
TRINITY_DN18740_c0_g2	cond_T0	cond_T12	39.1873	237.593	138.39	-2.59872	0.509097	-5.10457	3.31547e-07	2.03558e-06	42.97	21.2	47.19	291.89	388.86	102.87
TRINITY_DN11660_c0_g1	cond_T0	cond_T12	62.3563	376.054	219.205	-2.59841	0.395611	-6.5681	5.09613e-11	6.8307e-10	32.32	88.39	50.12	463.3	436.68	327.1
TRINITY_DN74161_c0_g1	cond_T0	cond_T12	11.0721	66.7173	38.8947	-2.59177	0.585873	-4.42378	9.69884e-06	4.70522e-05	8.94	5.75	15.5	116.4	52.95	47
TRINITY_DN10965_c1_g2	cond_T0	cond_T12	41.1508	246.646	143.898	-2.59024	0.408933	-6.33415	2.38661e-10	2.74395e-09	28.71	60	24.29	268.83	344.21	195.72
TRINITY_DN11428_c0_g1	cond_T0	cond_T12	15.3883	92.2444	53.8164	-2.58823	0.427628	-6.05253	1.42589e-09	1.38566e-08	15.59	19.4	7.75	68.49	136.73	98.25
TRINITY_DN23387_c0_g1	cond_T0	cond_T12	10.3559	62.11	36.233	-2.58764	0.616927	-4.19439	2.73601e-05	0.000123951	11.22	12.4	5.51	30.7	119.35	55.87
TRINITY_DN9308_c0_g2	cond_T0	cond_T12	12.3448	73.1953	42.77	-2.58431	0.400719	-6.44918	1.1246e-10	1.40038e-09	7.61	14.37	12.23	93.69	86.74	57.6
TRINITY_DN14005_c0_g1	cond_T0	cond_T12	13.2766	79.3377	46.3071	-2.58272	0.682376	-3.7849	0.000153772	0.000620485	9.7	8.98	17.91	38.68	176.06	50.09
TRINITY_DN13632_c0_g1	cond_T0	cond_T12	21.9022	129.441	75.6716	-2.5716	0.294114	-8.74354	2.25922e-18	1.55012e-16	18.63	22.28	19.81	143.73	172.7	106.53
TRINITY_DN6259_c1_g2	cond_T0	cond_T12	59.2115	350.262	204.737	-2.57141	0.360138	-7.14008	9.32768e-13	1.89177e-11	34.23	79.58	48.05	315.32	483.31	350.02
TRINITY_DN16218_c0_g1	cond_T0	cond_T12	23.1731	137.719	80.4461	-2.56847	0.566544	-4.53358	5.79931e-06	2.90538e-05	32.13	21.2	12.92	152.25	246.6	57.41
TRINITY_DN1670_c0_g1	cond_T0	cond_T12	70.8417	418.484	244.663	-2.56727	0.463898	-5.53412	3.12794e-08	2.29319e-07	29.85	108.87	52.88	375.29	517.69	473.89
TRINITY_DN2062_c2_g1	cond_T0	cond_T12	7.35413	41.9086	24.6314	-2.53338	0.572654	-4.42393	9.69209e-06	4.70261e-05	1.52	7.37	10.68	40.1	52.95	43.54
TRINITY_DN2152_c0_g1	cond_T0	cond_T12	645	3694.32	2169.66	-2.51873	0.311288	-8.09134	5.90138e-16	2.43437e-14	405.77	843.99	519.98	3667.04	4740.25	3676.31
TRINITY_DN7925_c0_g1	cond_T0	cond_T12	14.8981	83.8347	49.3664	-2.50154	0.579139	-4.31942	1.5644e-05	7.35661e-05	11.03	20.84	9.13	53.23	159.06	65.5
TRINITY_DN18010_c0_g1	cond_T0	cond_T12	11.5457	64.5273	38.0365	-2.49667	0.373047	-6.69264	2.19174e-11	3.17266e-10	10.46	14.73	7.41	66.01	82.2	63.38
TRINITY_DN20152_c0_g2	cond_T0	cond_T12	5.75655	32.3021	19.0293	-2.49481	0.65542	-3.80643	0.000140985	0.000571668	4.18	4.13	8.27	20.58	33.99	49.89
TRINITY_DN9439_c0_g1	cond_T0	cond_T12	21.4177	122.342	71.8801	-2.49462	0.352374	-7.07946	1.44716e-12	2.79035e-11	35.37	10.78	16.19	138.05	128.44	131.57
TRINITY_DN18878_c0_g1	cond_T0	cond_T12	10.3319	57.4033	33.8676	-2.49167	0.616469	-4.04184	5.30343e-05	0.000229978	4.37	14.55	8.96	65.83	89.31	33.71
TRINITY_DN8686_c0_g1	cond_T0	cond_T12	65.5112	366.979	216.245	-2.48688	0.506451	-4.91042	9.08833e-07	5.18515e-06	41.07	35.75	104.55	307.69	279.4	598.14
TRINITY_DN28272_c1_g1	cond_T0	cond_T12	82.4814	461.266	271.874	-2.48667	0.46309	-5.36973	7.88546e-08	5.36716e-07	35.37	95.39	95.42	334.3	464.74	699.28
TRINITY_DN3365_c0_g1	cond_T0	cond_T12	1139.16	6367.78	3753.47	-2.48327	0.317857	-7.81254	5.60466e-15	1.87734e-13	624.44	1368.02	1129	6948.68	7280.7	6531.98
TRINITY_DN13600_c0_g1	cond_T0	cond_T12	13.2268	72.9237	43.0752	-2.47798	0.55553	-4.46057	8.17409e-06	4.0101e-05	6.46	17.96	12.06	45.43	115.2	79.75
TRINITY_DN3838_c0_g1	cond_T0	cond_T12	230.167	1277.77	753.971	-2.47505	0.328496	-7.53449	4.90233e-14	1.34654e-12	128.73	297.14	203.58	1300.3	1646.54	1233.08
TRINITY_DN4720_c0_g1	cond_T0	cond_T12	36.8089	203.228	120.019	-2.47172	0.342159	-7.2239	5.05184e-13	1.0907e-11	29.47	41.14	31.69	154.91	320.1	193.99
TRINITY_DN9658_c0_g1	cond_T0	cond_T12	4.5748	25.4934	15.0341	-2.46837	0.634308	-3.89144	9.96524e-05	0.000413582	5.7	3.59	3.1	34.96	27.27	21.38
TRINITY_DN14074_c0_g2	cond_T0	cond_T12	9.65753	53.1504	31.404	-2.46703	0.386591	-6.3815	1.75364e-10	2.08379e-09	9.32	8.62	8.61	55.89	69.55	48.16
TRINITY_DN989_c1_g2	cond_T0	cond_T12	3022.11	16497.4	9759.75	-2.44868	0.232508	-10.5316	6.17796e-26	1.98347e-23	2728.96	2774.12	2938.34	22869.4	18478.7	12443.3
TRINITY_DN7151_c0_g1	cond_T0	cond_T12	82.2162	448.749	265.483	-2.44612	0.36129	-6.77053	1.28312e-11	1.96698e-10	99.83	44.19	89.56	576.51	606.81	287.03
TRINITY_DN2317_c1_g1	cond_T0	cond_T12	27.8503	150.356	89.1033	-2.44172	0.358616	-6.80874	9.84579e-12	1.55126e-10	19.58	30.18	27.21	143.2	235.14	116.55
TRINITY_DN6010_c0_g1	cond_T0	cond_T12	6.92971	37.1412	22.0355	-2.43704	0.628073	-3.88018	0.00010438	0.000431307	3.23	6.29	9.65	55.36	39.52	26.2
TRINITY_DN5525_c0_g2	cond_T0	cond_T12	98.6953	533.567	316.131	-2.43326	0.37682	-6.45735	1.06549e-10	1.33312e-09	113.14	54.97	112.47	741.36	691.38	314.58
TRINITY_DN17364_c0_g1	cond_T0	cond_T12	17.809	96.0668	56.9379	-2.43258	0.556434	-4.37174	1.23262e-05	5.87621e-05	19.39	18.5	12.57	121.55	156.89	37.56
TRINITY_DN4187_c0_g2	cond_T0	cond_T12	8.60167	45.943	27.2723	-2.42093	0.587196	-4.12287	3.74177e-05	0.000165591	6.27	3.77	13.61	63.7	54.14	31.79
TRINITY_DN16089_c0_g1	cond_T0	cond_T12	9.99843	53.3216	31.66	-2.41615	0.57044	-4.23559	2.27948e-05	0.000104422	10.46	9.88	7.58	93.51	47.22	32.17
TRINITY_DN15043_c0_g1	cond_T0	cond_T12	49.8702	265.077	157.474	-2.41605	0.505202	-4.78234	1.73264e-06	9.41936e-06	21.49	80.3	33.76	219.5	331.36	315.35
TRINITY_DN2920_c0_g1	cond_T0	cond_T12	317.973	1692.3	1005.14	-2.4141	0.225677	-10.6971	1.04962e-26	3.88269e-24	232.93	356.78	288.84	1652.88	2237.54	1648.79
TRINITY_DN11004_c0_g1	cond_T0	cond_T12	17.8261	94.1573	55.9917	-2.41247	0.443318	-5.44186	5.2727e-08	3.71123e-07	12.74	26.05	9.99	74.53	109.86	122.13
TRINITY_DN143_c0_g1	cond_T0	cond_T12	53.7296	282.221	167.975	-2.40258	0.266699	-9.00857	2.08751e-19	1.794e-17	34.8	60.9	52.36	321.88	344.8	255.44
TRINITY_DN11946_c0_g1	cond_T0	cond_T12	6.18097	32.2735	19.2272	-2.39832	0.630188	-3.80573	0.000141388	0.000573165	2.66	5.03	9.13	47.02	33.2	24.85
TRINITY_DN75785_c0_g1	cond_T0	cond_T12	30.1047	158.053	94.0791	-2.39046	0.409959	-5.83097	5.51058e-09	4.71196e-08	28.9	12.4	44.26	175.14	202.33	140.05
TRINITY_DN5382_c0_g1	cond_T0	cond_T12	16.1205	84.7341	50.4273	-2.38744	0.481816	-4.95508	7.23005e-07	4.20172e-06	20.16	7.19	19.46	91.92	131.6	54.52
TRINITY_DN75119_c0_g1	cond_T0	cond_T12	48.4466	250.867	149.657	-2.38508	0.203959	-11.6939	1.36916e-31	9.70736e-29	35.56	53.71	44.26	256.05	289.47	272.58
TRINITY_DN17680_c0_g1	cond_T0	cond_T12	13.9006	72.1689	43.0348	-2.37732	0.581615	-4.08744	4.36152e-05	0.000191277	11.03	5.21	23.42	56.78	119.15	62.41
TRINITY_DN5917_c0_g1	cond_T0	cond_T12	48.232	249.364	148.798	-2.37487	0.627364	-3.78548	0.000153413	0.000619109	16.16	79.22	34.79	162.54	447.94	213.83
TRINITY_DN29237_c0_g1	cond_T0	cond_T12	10.7724	55.5904	33.1814	-2.37442	0.47162	-5.03461	4.78815e-07	2.8656e-06	8.75	9.52	10.51	75.24	72.12	34.87
TRINITY_DN152_c0_g2	cond_T0	cond_T12	83.6807	433.297	258.489	-2.37441	0.373704	-6.35372	2.10167e-10	2.45113e-09	77.77	98.99	56.32	340.51	754.41	336.73
TRINITY_DN6079_c0_g1	cond_T0	cond_T12	173.048	886.122	529.585	-2.3588	0.138442	-17.0382	4.27988e-65	2.91306e-61	155.35	140.84	187.56	971.15	1062.26	860.13
TRINITY_DN32907_c0_g1	cond_T0	cond_T12	16.5701	84.2651	50.4176	-2.35685	0.356778	-6.60594	3.95004e-11	5.43362e-10	14.45	19.22	13.43	98.48	111.64	65.88
TRINITY_DN43663_c0_g1	cond_T0	cond_T12	149.467	759.58	454.524	-2.3477	0.438858	-5.34956	8.81672e-08	5.95102e-07	80.43	229.59	97.14	665.94	1106.32	721.82
TRINITY_DN1705_c0_g4	cond_T0	cond_T12	20.9716	105.955	63.4633	-2.34583	0.403466	-5.81421	6.0922e-09	5.1626e-08	13.31	17.43	28.07	112.68	153.53	80.72
TRINITY_DN14162_c0_g1	cond_T0	cond_T12	17.9092	91.5119	54.7105	-2.34528	0.41988	-5.58561	2.32879e-08	1.75107e-07	21.3	7.37	23.25	122.26	98.2	78.02
TRINITY_DN6135_c0_g1	cond_T0	cond_T12	96.3012	486.724	291.512	-2.34138	0.31235	-7.49601	6.57884e-14	1.75374e-12	74.92	123.96	67.34	443.25	706.39	449.04
TRINITY_DN541_c0_g3	cond_T0	cond_T12	112.947	566.647	339.797	-2.33335	0.161791	-14.422	3.76143e-47	9.14349e-44	92.03	110.66	110.58	549.72	711.33	590.63
TRINITY_DN9367_c0_g1	cond_T0	cond_T12	17.2868	86.209	51.7479	-2.32949	0.57068	-4.08196	4.46573e-05	0.000195596	5.51	20.48	21.18	108.95	122.31	51.63
TRINITY_DN2904_c0_g1	cond_T0	cond_T12	48.9884	243.84	146.414	-2.32479	0.279191	-8.32687	8.30084e-17	4.13003e-15	31.37	52.28	51.67	278.76	302.71	214.6
TRINITY_DN7280_c0_g1	cond_T0	cond_T12	80.2164	399.471	239.843	-2.32033	0.299378	-7.75052	9.15152e-15	2.91888e-13	54.95	75.45	92.32	469.69	537.65	300.52
TRINITY_DN11685_c0_g1	cond_T0	cond_T12	8.98371	44.1808	26.5822	-2.30772	0.469153	-4.9189	8.70314e-07	4.98125e-06	7.99	10.06	6.89	32.65	63.82	47.77
TRINITY_DN16986_c0_g1	cond_T0	cond_T12	9.3412	45.8631	27.6022	-2.30539	0.430901	-5.35017	8.78733e-08	5.93236e-07	8.94	12.04	5.34	42.59	59.48	48.35
TRINITY_DN2725_c0_g1	cond_T0	cond_T12	506.567	2499.79	1503.18	-2.30411	0.268957	-8.56683	1.06369e-17	6.36196e-16	333.7	570.56	491.39	2388.92	3446.41	2359.24
TRINITY_DN4677_c0_g2	cond_T0	cond_T12	10.5395	51.4332	30.9864	-2.30363	0.47028	-4.89843	9.66048e-07	5.48949e-06	7.42	12.58	9.13	38.68	76.86	53.17
TRINITY_DN3204_c0_g1	cond_T0	cond_T12	40.767	200.213	120.49	-2.30007	0.257362	-8.9371	3.9953e-19	3.29221e-17	40.69	44.91	28.07	209.38	270.9	176.26
TRINITY_DN2396_c0_g1	cond_T0	cond_T12	29.2877	143.457	86.3723	-2.29444	0.465239	-4.93175	8.14947e-07	4.69277e-06	30.61	34.31	16.88	101.85	261.81	111.15
TRINITY_DN11603_c0_g1	cond_T0	cond_T12	10.3062	50.2027	30.2545	-2.28513	0.616424	-3.70707	0.000209667	0.000831438	11.03	9.34	9.47	21.12	90.1	55.09
TRINITY_DN1837_c0_g1	cond_T0	cond_T12	121.081	587.876	354.478	-2.28275	0.132639	-17.2103	2.22416e-66	1.89232e-62	116.18	110.12	112.81	638.62	726.94	554.99
TRINITY_DN10380_c0_g1	cond_T0	cond_T12	21.7191	104.758	63.2384	-2.28187	0.349676	-6.52567	6.76971e-11	8.78348e-10	16.54	28.38	15.33	117.64	137.92	87.27
TRINITY_DN7917_c0_g1	cond_T0	cond_T12	12.4357	60.2245	36.3301	-2.27208	0.380302	-5.97442	2.30916e-09	2.13814e-08	12.55	10.24	12.23	70.45	50.58	74.36
TRINITY_DN5987_c0_g1	cond_T0	cond_T12	210.384	1004.73	607.559	-2.25706	0.457953	-4.92859	8.28248e-07	4.76211e-06	123.4	280.79	172.41	695.93	1878.12	756.11
TRINITY_DN10822_c0_g1	cond_T0	cond_T12	39.9794	188.586	114.283	-2.2468	0.409868	-5.48177	4.21099e-08	3.01956e-07	20.16	55.15	33.76	166.97	259.24	192.06
TRINITY_DN403_c1_g1	cond_T0	cond_T12	1680.4	7970.03	4825.22	-2.24605	0.354654	-6.33307	2.4033e-10	2.75756e-09	875.62	2167.81	1548.05	7419.08	9501.24	9088.1
TRINITY_DN11779_c0_g1	cond_T0	cond_T12	161.768	760.974	461.371	-2.23625	0.372682	-6.00041	1.96821e-09	1.84931e-08	78.34	171.74	193.08	625.67	1013.65	851.46
TRINITY_DN10120_c0_g1	cond_T0	cond_T12	35.4773	166.718	101.098	-2.23545	0.422108	-5.29592	1.18419e-07	7.8451e-07	32.7	36.83	29.45	99.37	292.63	158.54
TRINITY_DN12073_c0_g1	cond_T0	cond_T12	50.2578	236.633	143.445	-2.23023	0.40634	-5.48859	4.05143e-08	2.91683e-07	65.6	18.5	59.59	283.02	222.88	261.6
TRINITY_DN1426_c0_g1	cond_T0	cond_T12	1319.93	6134.83	3727.38	-2.21705	0.189855	-11.6776	1.65919e-31	1.12931e-28	1099.99	1369.63	1199.1	7256.55	7514.84	5272.9
TRINITY_DN6092_c0_g1	cond_T0	cond_T12	50.0568	232.402	141.229	-2.2133	0.382861	-5.78096	7.42747e-09	6.1878e-08	63.89	45.45	33.24	189.51	402.69	175.11
TRINITY_DN1771_c2_g1	cond_T0	cond_T12	145.079	671.758	408.418	-2.21237	0.22304	-9.91918	3.43572e-23	6.28625e-21	136.9	130.6	137.79	824.76	872.77	501.24
TRINITY_DN2725_c0_g2	cond_T0	cond_T12	113.631	524.16	318.895	-2.212	0.208398	-10.6143	2.55717e-26	8.88016e-24	80.24	122.34	111.78	559.12	625.78	525.52
TRINITY_DN3135_c2_g1	cond_T0	cond_T12	8.59246	39.4379	24.0152	-2.204	0.503737	-4.37531	1.21261e-05	5.78871e-05	9.13	10.6	4.13	48.26	49.79	31.01
TRINITY_DN5063_c0_g1	cond_T0	cond_T12	38.0404	173.04	105.54	-2.19805	0.259011	-8.48634	2.13251e-17	1.19365e-15	26.81	44.19	34.27	177.8	221.7	165.86
TRINITY_DN21957_c0_g1	cond_T0	cond_T12	21.4783	97.4171	59.4477	-2.19571	0.367631	-5.97258	2.33524e-09	2.15884e-08	13.5	28.2	17.4	82.51	130.61	104.8
TRINITY_DN8514_c0_g1	cond_T0	cond_T12	23.7571	108.172	65.9645	-2.19524	0.351523	-6.24495	4.23947e-10	4.63468e-09	20.35	25.87	19.98	96.71	168.15	91.31
TRINITY_DN10116_c0_g1	cond_T0	cond_T12	45.9511	209.061	127.506	-2.19331	0.190848	-11.4924	1.44024e-30	9.24799e-28	38.22	41.32	49.26	238.13	230.2	212.87
TRINITY_DN14256_c0_g1	cond_T0	cond_T12	13.1181	59.4876	36.3029	-2.1791	0.391772	-5.56217	2.66441e-08	1.98079e-07	12.55	7.37	16.88	58.02	82	54.52
TRINITY_DN17970_c0_g1	cond_T0	cond_T12	16.7365	75.1375	45.937	-2.17885	0.425786	-5.11724	3.10041e-07	1.91297e-06	11.98	24.25	10.33	73.28	74.1	96.51
TRINITY_DN1038_c0_g1	cond_T0	cond_T12	46.9081	211.471	129.19	-2.17649	0.234237	-9.29179	1.5171e-20	1.65481e-18	38.6	34.85	56.67	245.76	246.99	196.88
TRINITY_DN33415_c0_g1	cond_T0	cond_T12	13.2348	59.4802	36.3575	-2.17291	0.45581	-4.76714	1.86856e-06	1.01146e-05	10.65	8.62	16.71	48.44	96.03	51.63
TRINITY_DN8324_c0_g1	cond_T0	cond_T12	9.54945	43.146	26.3477	-2.17048	0.420212	-5.16519	2.4019e-07	1.51149e-06	9.89	4.67	12.06	40.99	54.34	46.43
TRINITY_DN14996_c0_g1	cond_T0	cond_T12	25.5852	115.295	70.4399	-2.16736	0.459034	-4.72155	2.34051e-06	1.24554e-05	36.32	21.74	14.64	143.73	169.53	64.73
TRINITY_DN14875_c0_g2	cond_T0	cond_T12	13.3675	59.3791	36.3733	-2.16395	0.416399	-5.19681	2.02737e-07	1.2906e-06	10.84	16.53	9.3	51.46	87.14	56.83
TRINITY_DN15382_c0_g1	cond_T0	cond_T12	6.92111	30.4417	18.6814	-2.15668	0.559374	-3.85553	0.00011548	0.000474351	4.37	8.26	6.54	25.91	44.66	29.28
TRINITY_DN8753_c0_g3	cond_T0	cond_T12	51.5785	229.261	140.42	-2.1551	0.563059	-3.82748	0.000129463	0.000527396	17.68	43.12	79.75	329.51	159.06	251.01
TRINITY_DN6492_c0_g1	cond_T0	cond_T12	15.7544	69.8318	42.7931	-2.15318	0.37574	-5.73049	1.00141e-08	8.11818e-08	15.97	19.4	8.78	86.95	83.19	57.98
TRINITY_DN14712_c0_g2	cond_T0	cond_T12	13.5002	59.4582	36.4792	-2.13755	0.355659	-6.01009	1.85415e-09	1.75182e-08	15.4	12.58	9.65	73.82	69.16	51.24
TRINITY_DN20345_c0_g1	cond_T0	cond_T12	8.38543	36.4089	22.3972	-2.13637	0.52191	-4.09337	4.25146e-05	0.000186763	4.18	7.55	11.02	44.18	45.25	30.24
TRINITY_DN2904_c0_g2	cond_T0	cond_T12	84.6233	368.013	226.318	-2.1251	0.362065	-5.86939	4.37396e-09	3.81385e-08	54.95	120	57.35	437.04	431.74	331.53
TRINITY_DN11015_c0_g2	cond_T0	cond_T12	6.13062	26.481	16.3058	-2.1237	0.576564	-3.68338	0.000230163	0.000906692	4.56	7.19	4.65	26.44	39.32	21.58
TRINITY_DN11667_c0_g1	cond_T0	cond_T12	21.8924	95.4652	58.6788	-2.12158	0.443006	-4.78905	1.67571e-06	9.14197e-06	28.14	22.1	12.23	135.74	116.38	59.72
TRINITY_DN9122_c0_g1	cond_T0	cond_T12	12.4369	53.4767	32.9568	-2.12007	0.501786	-4.22506	2.38882e-05	0.000109196	5.13	12.04	17.4	62.64	69.16	43.15
TRINITY_DN7941_c0_g1	cond_T0	cond_T12	76.8993	333.349	205.124	-2.11997	0.469429	-4.51607	6.29985e-06	3.13583e-05	29.66	99.17	80.26	245.94	443.6	400.88
TRINITY_DN2113_c2_g1	cond_T0	cond_T12	289.118	1250.58	769.85	-2.11457	0.288868	-7.32021	2.47587e-13	5.67019e-12	196.42	333.79	266.97	1353.72	1759.17	989.78
TRINITY_DN1725_c0_g1	cond_T0	cond_T12	18.9656	81.7452	50.3554	-2.11437	0.310273	-6.81453	9.45729e-12	1.49628e-10	17.87	18.68	16.19	81.98	113.42	72.62
TRINITY_DN13779_c1_g1	cond_T0	cond_T12	8.76694	38.2476	23.5073	-2.11372	0.471038	-4.48737	7.2109e-06	3.5617e-05	12.17	7.37	6.03	48.09	47.42	29.86
TRINITY_DN5405_c1_g1	cond_T0	cond_T12	43.4205	187.408	115.414	-2.11305	0.334436	-6.31823	2.6457e-10	3.01222e-09	42.02	53.18	26.35	250.2	209.84	150.84
TRINITY_DN4386_c1_g1	cond_T0	cond_T12	12.3608	53.7121	33.0364	-2.11197	0.372828	-5.66472	1.47264e-08	1.15397e-07	14.26	8.08	13.09	67.96	59.28	48.16
TRINITY_DN4117_c0_g1	cond_T0	cond_T12	76.4051	328.348	202.377	-2.10885	0.251504	-8.38497	5.07398e-17	2.63228e-15	58.56	76.17	76.99	275.75	465.13	336.35
TRINITY_DN19507_c0_g1	cond_T0	cond_T12	28.1907	121.215	74.7027	-2.10696	0.325161	-6.47975	9.18739e-11	1.15931e-09	27	24.43	27.9	136.63	174.47	87.27
TRINITY_DN205_c1_g3	cond_T0	cond_T12	215.751	926.506	571.129	-2.10483	0.296132	-7.10773	1.17965e-12	2.32595e-11	131.77	251.87	209.44	1071.76	1171.92	786.16
TRINITY_DN7079_c1_g1	cond_T0	cond_T12	96.3099	410.705	253.508	-2.0975	0.188021	-11.1557	6.71784e-29	3.51726e-26	82.14	97.73	87.67	367.49	488.45	484.87
TRINITY_DN51489_c0_g1	cond_T0	cond_T12	158.141	674.477	416.309	-2.09439	0.345265	-6.06602	1.31119e-09	1.28661e-08	122.83	176.59	137.96	470.58	1151.57	603.54
TRINITY_DN51370_c0_g1	cond_T0	cond_T12	2293.67	9744.57	6019.12	-2.08696	0.316377	-6.59642	4.21193e-11	5.75402e-10	2487.48	2477.16	1472.62	13957.5	11252.1	6591.51
TRINITY_DN6406_c0_g1	cond_T0	cond_T12	49.0438	207.73	128.387	-2.08683	0.245602	-8.4968	1.94889e-17	1.09809e-15	48.3	54.25	34.62	182.06	276.04	222.5
TRINITY_DN2820_c1_g1	cond_T0	cond_T12	51.7729	219.817	135.795	-2.08534	0.297918	-6.99971	2.56495e-12	4.62188e-11	54.19	34.67	57.18	182.94	337.29	203.43
TRINITY_DN2361_c2_g1	cond_T0	cond_T12	13.2022	55.2355	34.2189	-2.07872	0.554694	-3.74751	0.000178601	0.000714321	4.56	13.83	16.71	70.45	73.5	37.37
TRINITY_DN8501_c0_g1	cond_T0	cond_T12	20.1965	85.2677	52.7321	-2.07631	0.525933	-3.94785	7.88566e-05	0.000332299	21.87	14.73	20.32	144.62	92.67	39.88
TRINITY_DN4348_c0_g1	cond_T0	cond_T12	159.588	670.046	414.817	-2.07174	0.370677	-5.58907	2.28291e-08	1.71961e-07	121.31	193.12	127.45	530.56	1173.31	511.26
TRINITY_DN15038_c0_g1	cond_T0	cond_T12	105.973	445.694	275.833	-2.07007	0.349372	-5.92512	3.12074e-09	2.8052e-08	130.44	50.66	120.74	610.58	497.14	344.82
TRINITY_DN14224_c0_g1	cond_T0	cond_T12	105.011	436.574	270.793	-2.0596	0.30052	-6.85347	7.20816e-12	1.16813e-10	80.05	131.5	77.68	372.45	618.46	442.49
TRINITY_DN11554_c0_g1	cond_T0	cond_T12	18.849	78.3483	48.5986	-2.04886	0.551207	-3.71705	0.000201561	0.000801534	24.34	5.03	25.49	105.4	94.84	55.87
TRINITY_DN8123_c0_g1	cond_T0	cond_T12	52.9293	218.124	135.526	-2.04737	0.346933	-5.90132	3.60595e-09	3.20078e-08	45.25	60.36	41.68	164.67	356.06	197.65
TRINITY_DN2911_c0_g1	cond_T0	cond_T12	70.839	290.437	180.638	-2.03977	0.258381	-7.89444	2.91614e-15	1.05228e-13	60.28	73.84	63.38	226.06	352.9	368.52
TRINITY_DN1212_c0_g1	cond_T0	cond_T12	67.8171	277.434	172.626	-2.03439	0.258384	-7.87349	3.44882e-15	1.21501e-13	70.54	74.19	44.78	279.83	388.86	240.99
TRINITY_DN282_c0_g1	cond_T0	cond_T12	276.018	1128.15	702.084	-2.03423	0.124704	-16.3125	8.04045e-60	3.04036e-56	248.33	270.91	251.46	1288.06	1306.88	1084.55
TRINITY_DN30088_c0_g1	cond_T0	cond_T12	11.1962	45.41	28.3031	-2.03051	0.505824	-4.01426	5.96318e-05	0.000256301	9.51	15.81	4.65	38.15	64.61	46.23
TRINITY_DN4138_c0_g1	cond_T0	cond_T12	75.3279	307.289	191.308	-2.029	0.348409	-5.82362	5.75879e-09	4.90326e-08	80.24	85.87	44.95	452.84	316.94	230.01
TRINITY_DN21793_c0_g1	cond_T0	cond_T12	8.40201	33.7839	21.093	-2.02538	0.536304	-3.77656	0.000159008	0.000640627	4.18	8.8	10.16	44.72	36.36	29.28
TRINITY_DN2807_c0_g2	cond_T0	cond_T12	26.3529	106.736	66.5442	-2.01884	0.297012	-6.79718	1.06687e-11	1.67009e-10	23.96	15.63	33.59	101.68	136.14	111.34
TRINITY_DN24793_c0_g1	cond_T0	cond_T12	15.3557	61.9146	38.6352	-2.01484	0.325063	-6.19831	5.70734e-10	6.05273e-09	14.45	12.22	16.53	72.75	71.73	57.02
TRINITY_DN4888_c0_g1	cond_T0	cond_T12	41.2185	166.201	103.71	-2.01432	0.364957	-5.51933	3.40286e-08	2.48085e-07	32.51	30.18	51.5	205.3	228.42	111.54
TRINITY_DN10462_c0_g1	cond_T0	cond_T12	8.10171	32.8769	20.4893	-2.0128	0.5363	-3.75313	0.000174643	0.000699231	9.51	6.47	6.72	49.15	33.79	23.89
TRINITY_DN19610_c0_g1	cond_T0	cond_T12	58.2216	234.689	146.455	-2.01213	0.431089	-4.66756	3.04803e-06	1.59291e-05	48.68	35.75	78.02	143.37	391.43	240.03
TRINITY_DN6508_c0_g1	cond_T0	cond_T12	55.1322	221.659	138.396	-2.00529	0.352031	-5.69633	1.22411e-08	9.73794e-08	64.46	42.04	50.29	340.51	235.93	145.25
TRINITY_DN5986_c2_g1	cond_T0	cond_T12	23.482	94.1937	58.8379	-2.00505	0.356999	-5.61638	1.94997e-08	1.48926e-07	24.53	21.74	19.46	114.45	130.61	63.57

## Sheet: DOWN
ID GEN	sampleA	sampleB	baseMeanA	baseMeanB	baseMean	log2FoldChange	lfcSE	stat	pvalue	padj	cond_T0_rep1	cond_T0_rep2	cond_T0_rep3	cond_T12_rep1	cond_T12_rep2	cond_T12_rep3
TRINITY_DN25225_c1_g1	cond_T0	cond_T12	77.1157	0	38.5578	8.83275	1.28316	6.88359	5.83621e-12	9.65102e-11	105.34	36.29	80.26	0	0	0
TRINITY_DN27837_c0_g1	cond_T0	cond_T12	75.325	0	37.6625	8.79718	1.33571	6.58614	4.51398e-11	6.13001e-10	98.11	86.59	28.25	0	0	0
TRINITY_DN13135_c1_g1	cond_T0	cond_T12	60.117	0	30.0585	8.46859	1.22983	6.88597	5.73946e-12	9.52342e-11	48.68	61.62	56.15	0	0	0
TRINITY_DN16171_c0_g1	cond_T0	cond_T12	37.0326	0	18.5163	7.77236	1.25433	6.19644	5.77549e-10	6.11548e-09	38.03	33.41	32.72	0	0	0
TRINITY_DN18226_c0_g1	cond_T0	cond_T12	36.8997	0	18.4498	7.76561	1.50989	5.14315	2.70169e-07	1.68488e-06	26.43	61.44	14.3	0	0	0
TRINITY_DN7060_c0_g1	cond_T0	cond_T12	36.1757	0	18.0879	7.73964	1.26334	6.12633	8.9931e-10	9.14957e-09	38.98	27.85	34.79	0	0	0
TRINITY_DN10702_c1_g1	cond_T0	cond_T12	35.5934	0	17.7967	7.71528	1.26127	6.11708	9.53043e-10	9.63576e-09	36.51	31.98	31.35	0	0	0
TRINITY_DN29930_c0_g1	cond_T0	cond_T12	34.045	0	17.0225	7.65151	1.35547	5.64493	1.65251e-08	1.28135e-07	40.69	36.83	18.26	0	0	0
TRINITY_DN31565_c0_g1	cond_T0	cond_T12	27.8664	0	13.9332	7.36153	1.32611	5.55124	2.83643e-08	2.09938e-07	26.43	23.53	28.25	0	0	0
TRINITY_DN25742_c0_g1	cond_T0	cond_T12	25.6773	0	12.8387	7.2459	1.38278	5.24008	1.60506e-07	1.04025e-06	32.9	20.3	20.32	0	0	0
TRINITY_DN30800_c0_g1	cond_T0	cond_T12	19.0337	0	9.51683	6.81061	1.78546	3.81449	0.000136463	0.000554322	7.99	20.12	24.29	0	0	0
TRINITY_DN17227_c0_g1	cond_T0	cond_T12	18.6075	0	9.30377	6.78063	1.68266	4.02971	5.58465e-05	0.00024125	22.63	10.24	19.98	0	0	0
TRINITY_DN36621_c0_g1	cond_T0	cond_T12	61.305	3.08224	32.1936	4.32024	0.83326	5.18475	2.16309e-07	1.37161e-06	123.02	32.7	23.77	2.31	3.36	4.62
TRINITY_DN38252_c0_g1	cond_T0	cond_T12	27.6937	1.88988	14.7918	3.88969	1.02712	3.787	0.000152477	0.000615407	12.93	24.61	37.72	3.37	0	3.27
TRINITY_DN59343_c0_g1	cond_T0	cond_T12	603.899	46.7879	325.344	3.69146	0.370875	9.95337	2.43777e-23	4.76794e-21	881.32	555.47	288.84	56.43	46.43	49.51
TRINITY_DN10521_c0_g1	cond_T0	cond_T12	46.6398	4.72776	25.6838	3.31745	0.778618	4.26069	2.03801e-05	9.39041e-05	52.86	32.16	47.36	5.86	0	9.25
TRINITY_DN14591_c0_g1	cond_T0	cond_T12	95.8934	9.80506	52.8492	3.29038	0.648509	5.07376	3.90036e-07	2.36861e-06	141.47	88.57	44.09	18.28	10.87	3.27
TRINITY_DN78360_c0_g1	cond_T0	cond_T12	49.9522	5.59594	27.7741	3.16815	0.49781	6.36416	1.9636e-10	2.30511e-09	41.45	47.43	51.15	8.52	2.96	5.78
TRINITY_DN6626_c0_g1	cond_T0	cond_T12	313.386	38.3878	175.887	3.02682	0.760449	3.9803	6.88271e-05	0.000293194	274.95	141.56	463.83	9.05	96.43	24.47
TRINITY_DN4541_c0_g1	cond_T0	cond_T12	208.809	26.7103	117.76	2.96912	0.366827	8.09405	5.7712e-16	2.38646e-14	306.32	116.95	176.54	33.71	29.44	23.5
TRINITY_DN20727_c0_g1	cond_T0	cond_T12	201.005	29.222	115.113	2.78139	0.64728	4.29704	1.73092e-05	8.0927e-05	67.31	346.72	126.94	42.41	28.85	23.89
TRINITY_DN5174_c0_g2	cond_T0	cond_T12	264.547	38.571	151.559	2.78044	0.427354	6.50618	7.70837e-11	9.85205e-10	415.66	201.21	144.16	58.02	33.2	33.71
TRINITY_DN11721_c0_g1	cond_T0	cond_T12	356.58	52.1811	204.38	2.77294	0.455925	6.08201	1.18683e-09	1.17687e-08	408.05	278.45	321.74	20.41	60.66	89.38
TRINITY_DN19307_c0_g1	cond_T0	cond_T12	282.905	41.6274	162.266	2.76254	0.187951	14.6982	6.61988e-49	1.73298e-45	277.61	231.57	284.02	35.31	51.77	48.93
TRINITY_DN5502_c0_g1	cond_T0	cond_T12	3303.22	505.275	1904.25	2.70875	0.343946	7.87551	3.39347e-15	1.19924e-13	3376.02	1597.43	4362.73	647.49	576.97	424.38
TRINITY_DN13909_c0_g1	cond_T0	cond_T12	91.874	15.0535	53.4637	2.61462	0.666729	3.92156	8.79781e-05	0.000368274	86.9	107.97	60.8	20.05	2.77	24.85
TRINITY_DN8065_c0_g1	cond_T0	cond_T12	380.695	69.3292	225.012	2.45766	0.503718	4.87904	1.06602e-06	6.00742e-06	336.75	538.22	179.3	50.75	54.93	117.7
TRINITY_DN6370_c0_g1	cond_T0	cond_T12	103.475	19.879	61.6772	2.37847	0.60572	3.92667	8.61283e-05	0.000361064	100.4	155.75	30.83	22.71	24.7	16.57
TRINITY_DN10827_c0_g3	cond_T0	cond_T12	88.9204	17.2335	53.077	2.37068	0.631589	3.75352	0.000174366	0.000698204	165.43	37.55	56.84	10.11	18.18	28.32
TRINITY_DN9818_c0_g1	cond_T0	cond_T12	107.863	21.1103	64.4867	2.35506	0.484527	4.86053	1.17069e-06	6.56498e-06	172.27	49.76	90.42	15.44	27.47	27.16
TRINITY_DN78373_c0_g1	cond_T0	cond_T12	68.4033	14.1124	41.2579	2.27381	0.576219	3.94609	7.94377e-05	0.000334665	34.8	106.71	43.58	15.44	15.61	15.41
TRINITY_DN78340_c0_g1	cond_T0	cond_T12	30.7944	6.4334	18.6139	2.25635	0.547926	4.11798	3.8221e-05	0.000168993	27.57	28.74	29.28	2.66	7.9	10.4
TRINITY_DN7172_c0_g1	cond_T0	cond_T12	334.613	71.3476	202.98	2.23123	0.23685	9.42044	4.49217e-21	5.51904e-19	400.07	324.26	220.81	83.58	73.31	74.74
TRINITY_DN10203_c0_g1	cond_T0	cond_T12	105.774	23.2916	64.5329	2.18208	0.250854	8.69861	3.35973e-18	2.21157e-16	107.81	94.14	95.07	18.28	28.26	29.67
TRINITY_DN1274_c0_g2	cond_T0	cond_T12	261.386	59.7619	160.574	2.12602	0.171495	12.397	2.71429e-35	2.79917e-32	238.82	248.81	241.99	56.07	71.13	67.62
TRINITY_DN7881_c0_g1	cond_T0	cond_T12	131.033	30.2395	80.636	2.11715	0.443724	4.77133	1.83014e-06	9.91932e-06	120.36	80.3	168.1	19.7	27.66	49.51
TRINITY_DN5627_c0_g2	cond_T0	cond_T12	320.953	74.3848	197.669	2.11034	0.244255	8.63991	5.62588e-18	3.51948e-16	355.38	291.57	257.32	108.06	76.07	58.37
TRINITY_DN3428_c0_g1	cond_T0	cond_T12	2190.13	507.31	1348.72	2.10963	0.26833	7.86209	3.77785e-15	1.3146e-13	2616.78	1924.57	1651.91	465.97	817.64	387.97
TRINITY_DN15733_c0_g1	cond_T0	cond_T12	133.012	30.7639	81.8881	2.10955	0.298287	7.07221	1.52486e-12	2.91703e-11	158.77	120.72	96.28	35.31	44.46	22.15
TRINITY_DN51586_c0_g1	cond_T0	cond_T12	624.343	147.737	386.04	2.07962	0.459792	4.52297	6.09782e-06	3.04211e-05	760.2	291.39	728.21	77.37	166.97	236.95
TRINITY_DN59598_c0_g1	cond_T0	cond_T12	193.932	46.1006	120.016	2.07179	0.396296	5.22787	1.71473e-07	1.1069e-06	151.93	266.78	115.74	58.73	47.62	42.96
TRINITY_DN34763_c0_g1	cond_T0	cond_T12	52.8179	12.9405	32.8792	2.03693	0.421472	4.83289	1.34563e-06	7.45841e-06	73.78	37.91	38.93	18.28	12.25	11.75
