# Supplementary material for: Differential gene expression in ripe mango fruit (Mangifera indica L. cv. Azúcar) that favors the pathogenicity of the endophyte Colletotrichum tropicale
Source: Front Fungal Biol. 2025 Nov 6;6:1699983. doi: 10.3389/ffunb.2025.1699983 (PMC12631287; doi:10.3389/ffunb.2025.1699983)
Supplement: Supplementary Data Sheet 2 — GO_Mango_cv_Azúcar_UP_DOWN. [file Table2.xlsx]

## Sheet: MANGO UP  BP
GO.ID	Term	Annotated	Significant	Expected	classicFisher	Enrichment Score
GO:0050896	response to stimulus	8881	151	103.6	1.4e-06	1.45753
GO:0006950	response to stress	5701	113	66.51	2.7e-08	1.69899
GO:0006952	defense response	2260	77	26.36	1.1e-16	2.92109
GO:0009605	response to external stimulus	2815	77	32.84	7.9e-12	2.3447
GO:0006796	phosphate-containing compound metabolic process	3599	77	41.98	3.2e-07	1.83421
GO:0006793	phosphorus metabolic process	3693	77	43.08	8.4e-07	1.78737
GO:0009607	response to biotic stimulus	2112	73	24.64	3.5e-16	2.96266
GO:0016310	phosphorylation	2333	69	27.22	3.4e-12	2.5349
GO:0044419	biological process involved in interspecies interaction between organisms	2088	66	24.36	5.7e-13	2.70936
GO:0006468	protein phosphorylation	1830	65	21.35	4.5e-15	3.0445
GO:0051707	response to other organism	2017	65	23.53	3.7e-13	2.76243
GO:0043207	response to external biotic stimulus	2018	65	23.54	3.8e-13	2.76126
GO:0098542	defense response to other organism	1594	54	18.6	6.1e-12	2.90323
GO:0042742	defense response to bacterium	604	22	7.05	3.7e-06	3.12057
GO:0009812	flavonoid metabolic process	199	17	2.32	2.7e-10	7.32759
GO:0048544	recognition of pollen	117	16	1.36	6.9e-13	11.7647
GO:0008037	cell recognition	130	16	1.52	3.6e-12	10.5263
GO:0009813	flavonoid biosynthetic process	183	16	2.13	6.5e-10	7.51174
GO:0002239	response to oomycetes	99	10	1.15	2.7e-07	8.69565
GO:0002229	defense response to oomycetes	77	9	0.9	3.1e-07	10
>

## Sheet: MANGO UP  MF
GO.ID	Term	Annotated	Significant	Expected	classicFisher	Enrichment Score
GO:0102128	chalcone synthase activity	16	5	0.2	1.2e-06	25
GO:0016210	naringenin-chalcone synthase activity	17	5	0.21	1.7e-06	23.8095
GO:0010427	abscisic acid binding	27	7	0.34	3.5e-08	20.5882
GO:0019840	isoprenoid binding	31	7	0.39	9.8e-08	17.9487
GO:0004864	protein phosphatase inhibitor activity	32	7	0.4	1.2e-07	17.5
GO:0019212	phosphatase inhibitor activity	33	7	0.42	1.6e-07	16.6667
GO:0045548	phenylalanine ammonia-lyase activity	24	5	0.3	1.1e-05	16.6667
GO:0042562	hormone binding	51	7	0.64	3.5e-06	10.9375
GO:0043178	alcohol binding	62	8	0.78	1.1e-06	10.2564
GO:0031625	ubiquitin protein ligase binding	208	17	2.62	1.7e-09	6.48855
GO:0044389	ubiquitin-like protein ligase binding	221	17	2.78	4.2e-09	6.11511
GO:0030246	carbohydrate binding	541	34	6.8	3.3e-14	5
GO:0038023	signaling receptor activity	292	15	3.67	5.7e-06	4.08719
GO:0005516	calmodulin binding	475	22	5.97	2.4e-07	3.68509
GO:0106310	protein serine kinase activity	1464	61	18.41	8.2e-16	3.31342
GO:0004674	protein serine/threonine kinase activity	1577	64	19.84	5.4e-16	3.22581
GO:0004672	protein kinase activity	1758	65	22.11	2.4e-14	2.93985
GO:0016773	phosphotransferase activity, alcohol group as acceptor	2076	68	26.11	1.6e-12	2.60437
GO:0016301	kinase activity	2241	68	28.19	4.4e-11	2.4122
GO:0016772	transferase activity, transferring phosphorus-containing groups	2810	69	35.34	1.5e-07	1.95246
>

## Sheet: MANGO UP  CC
GO.ID	Term	Annotated	Significant	Expected	classicFisher	Enrichment Score
GO:0016020	membrane	10656	171	122.99	4.3e-06	1.39036
GO:0071944	cell periphery	4929	103	56.89	5.3e-09	1.81051
GO:0005886	plasma membrane	4395	100	50.73	1.1e-10	1.97122
GO:0048046	apoplast	323	10	3.73	0.0047	2.68097
GO:0005905	clathrin-coated pit	65	3	0.75	0.0395	4
GO:0090406	pollen tube	97	3	1.12	0.1024	2.67857
GO:0031012	extracellular matrix	33	2	0.38	0.0555	5.26316
GO:0000145	exocyst	73	2	0.84	0.2062	2.38095
GO:0110067	ammonium transmembrane transporter complex	1	1	0.01	0.0115	100
GO:0018444	translation release factor complex	4	1	0.05	0.0454	20
GO:0009512	cytochrome b6f complex	5	1	0.06	0.0564	16.6667
GO:0043680	filiform apparatus	5	1	0.06	0.0564	16.6667
GO:0062091	Ycf2/FtsHi complex	7	1	0.08	0.0781	12.5
GO:0016605	PML body	9	1	0.1	0.0992	10
GO:0042406	extrinsic component of endoplasmic retic...	11	1	0.13	0.1199	7.69231
GO:0000275	mitochondrial proton-transporting ATP sy...	12	1	0.14	0.1301	7.14286
GO:0005786	signal recognition particle, endoplasmic...	14	1	0.16	0.15	6.25
GO:0048500	signal recognition particle	14	1	0.16	0.15	6.25
GO:0071439	clathrin complex	20	1	0.23	0.2072	4.34783
GO:0010319	stromule	23	1	0.27	0.2344	3.7037
>

## Sheet: MANGO  DOWN BP
GO.ID	Term	Annotated	Significant	Expected	classicFisher	Enrichment Score
GO:0008150	biological_process	26566	27	15.21	0.0002	1.77515
GO:0050896	response to stimulus	8881	13	5.08	0.001	2.55906
GO:0006950	response to stress	5701	11	3.26	0.00027	3.37423
GO:0022414	reproductive process	2791	7	1.6	0.00096	4.375
GO:0000003	reproduction	2858	7	1.64	0.0011	4.26829
GO:0009628	response to abiotic stimulus	2887	7	1.65	0.00117	4.24242
GO:0003006	developmental process involved in reproduction	2303	6	1.32	0.00189	4.54545
GO:0009791	post-embryonic development	2357	6	1.35	0.00212	4.44444
GO:0098542	defense response to other organism	1594	5	0.91	0.0021	5.49451
GO:0009651	response to salt stress	673	4	0.39	0.0006	10.2564
GO:0006970	response to osmotic stress	844	4	0.48	0.00137	8.33333
GO:0006869	lipid transport	255	3	0.15	0.00043	20
GO:0010876	lipid localization	281	3	0.16	0.00057	18.75
GO:0030003	intracellular monoatomic cation homeosta...	376	3	0.22	0.00132	13.6364
GO:0006873	intracellular monoatomic ion homeostasis	385	3	0.22	0.00141	13.6364
GO:0098771	inorganic ion homeostasis	399	3	0.23	0.00157	13.0435
GO:0010228	vegetative to reproductive phase transit...	429	3	0.25	0.00192	12
GO:0055080	monoatomic cation homeostasis	441	3	0.25	0.00208	12
GO:0012502	induction of programmed cell death	2	1	0	0.00114	#DIV/0!
GO:0080182	histone H3-K4 trimethylation	3	1	0	0.00172	#DIV/0!
>

## Sheet: MANGO DOWN MF
GO.ID	Term	Annotated	Significant	Expected	classicFisher	Enrichment Score
GO:0043169	cation binding	7263	14	4.64	0.00012	3.01724
GO:0046872	metal ion binding	7215	13	4.61	0.00044	2.81996
GO:0005509	calcium ion binding	410	7	0.26	8.3e-09	26.9231
GO:0008289	lipid binding	545	3	0.35	0.00515	8.57143
GO:0016174	NAD(P)H oxidase H2O2-forming activity	23	2	0.01	0.0001	200
GO:0050664	oxidoreductase activity, acting on NAD(P)H, oxygen as acceptor	44	2	0.03	0.00037	66.6667
GO:0004601	peroxidase activity	175	2	0.11	0.00567	18.1818
GO:0016684	oxidoreductase activity, acting on peroxide as acceptor	180	2	0.12	0.00599	16.6667
GO:0016651	oxidoreductase activity, acting on NAD(P)H	212	2	0.14	0.00821	14.2857
GO:0016209	antioxidant activity	222	2	0.14	0.00897	14.2857
GO:0000978	RNA polymerase II cis-regulatory region ...	239	2	0.15	0.01033	13.3333
GO:0005432	calcium:sodium antiporter activity	4	1	0	0.00255	#DIV/0!
GO:0047216	inositol 3-alpha-galactosyltransferase a...	5	1	0	0.00319	#DIV/0!
GO:0046423	allene-oxide cyclase activity	7	1	0	0.00447	#DIV/0!
GO:0018826	methionine gamma-lyase activity	8	1	0.01	0.0051	100
GO:0015204	urea transmembrane transporter activity	12	1	0.01	0.00764	100
GO:0016208	AMP binding	12	1	0.01	0.00764	100

## Sheet: MANGO DOWN CC
GO.ID	Term	Annotated	Significant	Expected	classicFisher	Enrichment Score
GO:0110165	cellular anatomical entity	26981	25	16.16	0.0056	1.54703
GO:0005575	cellular_component	27095	25	16.23	0.0059	1.54036
GO:0005622	intracellular anatomical structure	22489	21	13.47	0.0132	1.55902
GO:0043231	intracellular membrane-bounded organelle	18886	17	11.31	0.0414	1.50309
GO:0043227	membrane-bounded organelle	18961	17	11.36	0.0429	1.49648
GO:0043229	intracellular organelle	19896	17	11.92	0.0644	1.42617
GO:0043226	organelle	19922	17	11.93	0.0651	1.42498
GO:0005737	cytoplasm	17046	16	10.21	0.0344	1.56709
GO:0009507	chloroplast	2870	6	1.72	0.007	3.48837
GO:0009536	plastid	3400	6	2.04	0.0154	2.94118
GO:0005773	vacuole	1627	5	0.97	0.0028	5.15464
GO:0005774	vacuolar membrane	718	3	0.43	0.0092	6.97674
GO:0016602	CCAAT-binding factor complex	30	1	0.02	0.0178	50
GO:0042644	chloroplast nucleoid	42	1	0.03	0.0249	33.3333
GO:0042646	plastid nucleoid	42	1	0.03	0.0249	33.3333
GO:0005776	autophagosome	63	1	0.04	0.0371	25
GO:0034045	phagophore assembly site membrane	64	1	0.04	0.0376	25
GO:0009295	nucleoid	68	1	0.04	0.0399	25
GO:0000407	phagophore assembly site	91	1	0.05	0.0531	20
GO:0090406	pollen tube	97	1	0.06	0.0565	16.6667
