# Supplementary material for: Differential gene expression in ripe mango fruit (Mangifera indica L. cv. Azúcar) that favors the pathogenicity of the endophyte Colletotrichum tropicale
Source: Front Fungal Biol. 2025 Nov 6;6:1699983. doi: 10.3389/ffunb.2025.1699983 (PMC12631287; doi:10.3389/ffunb.2025.1699983)
Supplement: Supplementary Data Sheet 3 — KEGG_Mango_cv_Azúcar. [file Table3.xlsx]

## Sheet: Down_T12
ID GEN	KEEG
TRINITY_DN10827_c0_g3	K01051
TRINITY_DN78340_c0_g1	K03004
TRINITY_DN8065_c0_g1	K05770
TRINITY_DN59598_c0_g1	K09260,K12412
TRINITY_DN6626_c0_g1	K09873
TRINITY_DN10203_c0_g1	K10840,K16465
TRINITY_DN13909_c0_g1	K12643,K13066
TRINITY_DN19307_c0_g1	K13447
TRINITY_DN38252_c0_g1	K13447
TRINITY_DN3428_c0_g1	K13448
TRINITY_DN7172_c0_g1	K13448
TRINITY_DN36621_c0_g1	K17098
TRINITY_DN4541_c0_g1	K18819

## Sheet: Up_T12
ID GEN	KEEG
TRINITY_DN2166_c0_g1	K00029
TRINITY_DN10826_c0_g1	K00083
TRINITY_DN9784_c0_g1	K00121
TRINITY_DN13534_c0_g1	K00423
TRINITY_DN15382_c0_g1	K00423,K05909,K19791
TRINITY_DN15788_c0_g1	K00430
TRINITY_DN17932_c0_g1	K00430
TRINITY_DN28581_c0_g1	K00454,K15718
TRINITY_DN3994_c0_g1	K00487
TRINITY_DN2113_c2_g1	K00512,K01773
TRINITY_DN3121_c0_g1	K00660
TRINITY_DN3121_c0_g2	K00660
TRINITY_DN10296_c0_g1	K00660
TRINITY_DN8261_c1_g1	K00660,K12644,K13232
TRINITY_DN6871_c0_g1	K00750
TRINITY_DN5063_c0_g1	K00826,K21346
TRINITY_DN8501_c0_g1	K00855
TRINITY_DN541_c0_g3	K00860
TRINITY_DN11603_c0_g1	K00924
TRINITY_DN1212_c0_g1	K00924,K04733
TRINITY_DN3284_c1_g1	K01025,K22312
TRINITY_DN18740_c0_g2	K01051
TRINITY_DN3091_c0_g1	K01183
TRINITY_DN8753_c0_g3	K01183
TRINITY_DN19955_c0_g1	K01188,K05349
TRINITY_DN6056_c0_g1	K01188,K22279
TRINITY_DN5525_c0_g2	K01193,K20849
TRINITY_DN15030_c0_g1	K01402,K07999
TRINITY_DN2725_c0_g1	K01530,K14802
TRINITY_DN2725_c0_g2	K01530,K14802
TRINITY_DN4677_c0_g2	K01537
TRINITY_DN32907_c0_g1	K01537
TRINITY_DN16089_c0_g1	K01761
TRINITY_DN6508_c0_g1	K01785
TRINITY_DN11434_c0_g1	K01853,K06045,K15813,K20659
TRINITY_DN1642_c0_g2	K01859
TRINITY_DN1771_c2_g1	K01904
TRINITY_DN10967_c0_g1	K01904
TRINITY_DN75785_c0_g1	K02115,K08341
TRINITY_DN34830_c0_g1	K02641
TRINITY_DN24450_c0_g1	K03146
TRINITY_DN1038_c0_g1	K03265
TRINITY_DN1747_c0_g4	K03320
TRINITY_DN2920_c0_g1	K03320
TRINITY_DN2807_c0_g2	K04733
TRINITY_DN2911_c0_g1	K04733
TRINITY_DN2911_c0_g2	K04733
TRINITY_DN2904_c0_g1	K04733
TRINITY_DN3560_c0_g1	K04733
TRINITY_DN4720_c0_g1	K04733
TRINITY_DN4922_c0_g1	K04733
TRINITY_DN7083_c0_g1	K04733
TRINITY_DN7904_c0_g2	K04733
TRINITY_DN9593_c0_g1	K04733
TRINITY_DN9612_c0_g1	K04733
TRINITY_DN10116_c0_g1	K04733
TRINITY_DN10822_c0_g1	K04733
TRINITY_DN14421_c0_g1	K04733
TRINITY_DN16112_c0_g2	K04733
TRINITY_DN19421_c0_g1	K04733
TRINITY_DN2678_c0_g1	K05387
TRINITY_DN7489_c0_g2	K05743
TRINITY_DN9785_c0_g2	K05909
TRINITY_DN545_c0_g3	K06682,K07976
TRINITY_DN11685_c0_g1	K07195
TRINITY_DN33415_c0_g1	K07195
TRINITY_DN9367_c0_g1	K07426,K10717,K20660
TRINITY_DN3481_c0_g1	K07437
TRINITY_DN7939_c0_g1	K07437
TRINITY_DN7368_c0_g1	K07766
TRINITY_DN152_c0_g2	K07953
TRINITY_DN30088_c0_g1	K07999
TRINITY_DN6010_c0_g1	K08176
TRINITY_DN6135_c0_g1	K08176
TRINITY_DN6209_c0_g1	K08176
TRINITY_DN5562_c0_g1	K08193
TRINITY_DN74500_c0_g1	K08237,K12356
TRINITY_DN2481_c0_g1	K08472
TRINITY_DN3204_c0_g1	K08472
TRINITY_DN9830_c0_g1	K08867
TRINITY_DN912_c0_g1	K08900
TRINITY_DN6155_c0_g1	K09286,K13433
TRINITY_DN10462_c0_g1	K09338
TRINITY_DN2198_c1_g1	K09422
TRINITY_DN6110_c0_g1	K09422
TRINITY_DN8645_c0_g1	K09422
TRINITY_DN11752_c0_g1	K09422
TRINITY_DN74616_c0_g1	K09422
TRINITY_DN4800_c0_g1	K09753
TRINITY_DN6284_c0_g1	K09832
TRINITY_DN6284_c0_g2	K09832
TRINITY_DN10087_c0_g1	K09832
TRINITY_DN10927_c0_g1	K10398
TRINITY_DN7462_c0_g1	K10418
TRINITY_DN5545_c0_g2	K10664
TRINITY_DN8083_c0_g1	K10775,K13064
TRINITY_DN11660_c0_g1	K10775,K13064
TRINITY_DN11660_c0_g3	K10775,K13064
TRINITY_DN16104_c0_g1	K10775,K13064
TRINITY_DN2531_c7_g1	K10840,K16465
TRINITY_DN10146_c0_g1	K11820,K13691,K21374
TRINITY_DN29237_c0_g1	K12118
TRINITY_DN19533_c0_g1	K12135
TRINITY_DN12621_c0_g1	K12200
TRINITY_DN25837_c0_g1	K12271
TRINITY_DN68592_c0_g1	K13065
TRINITY_DN7151_c0_g1	K13083
TRINITY_DN17680_c0_g1	K13416
TRINITY_DN2361_c2_g1	K13425
TRINITY_DN4187_c0_g2	K13429
TRINITY_DN3519_c0_g1	K13447
TRINITY_DN15859_c0_g1	K13447
TRINITY_DN31308_c0_g1	K13448
TRINITY_DN13632_c0_g1	K13449
TRINITY_DN60_c2_g1	K13459
TRINITY_DN1704_c0_g2	K13496
TRINITY_DN23400_c0_g1	K13508
TRINITY_DN17457_c1_g2	K14484
TRINITY_DN14729_c1_g2	K14497
TRINITY_DN1384_c0_g4	K14516
TRINITY_DN1384_c0_g3	K14516
TRINITY_DN1837_c0_g1	K14638
TRINITY_DN6758_c0_g1	K14638
TRINITY_DN14162_c0_g1	K14640
TRINITY_DN9122_c0_g1	K14845,K18404
TRINITY_DN19725_c0_g1	K15849
TRINITY_DN17364_c0_g1	K16224
TRINITY_DN10040_c0_g2	K16286
TRINITY_DN1426_c0_g1	K17302
TRINITY_DN68456_c0_g1	K17609
TRINITY_DN5987_c0_g1	K17871
TRINITY_DN403_c1_g1	K18886
TRINITY_DN6854_c1_g2	K19038
TRINITY_DN6854_c1_g1	K19038
TRINITY_DN10418_c0_g1	K20043
TRINITY_DN1670_c0_g1	K20772
TRINITY_DN21957_c0_g1	K20888
TRINITY_DN4793_c0_g3	K20893
TRINITY_DN75119_c0_g1	K21440
TRINITY_DN13400_c0_g1	K22395
